# Supplementary material for: The Conditioned Environmental Center‐Periphery Hypothesis of Biogeography: Statistical Evidence From Tree Species
Source: Ecol Evol. 2025 Mar 16;15(3):e70934. doi: 10.1002/ece3.70934 (PMC11911017; doi:10.1002/ece3.70934)
Supplement: Supplementary file 1 — Data S1. [file ECE3-15-e70934-s001.xlsx]

## Sheet: S1a Raw data
Species	Collection code	Latitude (°)	Longitude (°)	Annual dryness index	Average slope of the terrain (°)	Cation exchange capacity of soil (cmolc/kg)	Elevation above sea level (m)	Mean annual precipitation (mm)	Mean annual temperature (°C)	Mean temperature in the coldest month (°C)	Mean temperature in the warmest month (°C)	Ratio of summer to total precipitation	Soil organic-carbon content (g/kg)	Soil's pH value	Spring precipitation (mm)	Summer precipitation (mm)	Summer precipitation balance	Summer/spring precipitation-balance	Winter precipitation (mm)
Acacia dolichostachya	Martínez 29396	17.8778	-89.2797	5.44564	2.37832	43	50	1398	26.1	22.6	28.5	0.642346	6	7	131	309	1.63	2.36	288
Acacia dolichostachya	Martínez 28133	17.9606	-89.3394	5.43664	1.16058	44	129	1381	25.8	22.4	28.2	0.649529	6	7.2	135	303	1.65	2.24	271
Acacia dolichostachya	Téllez 2453	17.9615	-88.8818	4.99328	2.48641	38	141	1488	25.6	22.2	27.8	0.639785	8	6.9	133	344	1.62	2.59	320
Acacia dolichostachya	Álvarez 5134	18.0076	-89.4184	5.26134	0.367969	47	268	1389	25.2	21.9	27.7	0.647948	6	7.3	142	303	1.65	2.13	275
Acacia dolichostachya	Álvarez 5991	18.0679	-89.471	5.47235	1.45397e-14	47	264	1338	25.3	22	27.8	0.650972	6	7.3	141	292	1.65	2.07	261
Acacia dolichostachya	Álvaro 564	18.1	-89.75	6.1329	0.745895	48	150	1219	25.7	22.5	28.4	0.652174	9	7.1	140	265	1.66	1.89	236
Acacia dolichostachya	Martínez 29057	18.1215	-89.7904	6.21197	2.54444e-14	58	150	1203	25.7	22.5	28.4	0.652535	7	7.1	140	262	1.67	1.87	232
Acacia dolichostachya	Martínez 27635	18.1244	-89.8156	6.10609	0.112424	53	184	1216	25.6	22.4	28.2	0.650493	7	7.1	143	264	1.67	1.85	235
Acacia dolichostachya	Palmillas 346	18.2	-89.4833	5.84829	1.63293	46	250	1259	25.4	22.1	28	0.658459	5	7.4	140	279	1.64	1.99	241
Acacia dolichostachya	Álvarez 170	18.2305	-89.4733	5.94597	0.710021	44	240	1240	25.4	22.2	28	0.66129	6	7.2	138	277	1.65	2.01	236
Acacia dolichostachya	Álvarez 680bis	18.2327	-89.4536	5.94279	10.2977	48	240	1241	25.4	22.2	28	0.661563	6	7.5	138	277	1.64	2.01	236
Acacia dolichostachya	Martínez 30398	18.25	-89.4389	5.93554	2.07402	42	250	1241	25.4	22.1	28	0.662369	7	7.6	138	279	1.64	2.02	236
Acacia dolichostachya	Martínez 30328	18.2501	-89.4393	5.93554	1.9855	42	250	1241	25.4	22.1	28	0.662369	7	7.6	138	279	1.64	2.02	236
Acacia dolichostachya	Martínez 28177	18.2572	-89.8194	6.52368	1.68647	41	172	1140	25.6	22.5	28.3	0.658772	10	7.2	136	253	1.7	1.86	217
Acacia dolichostachya	Martínez 30537	18.2794	-89.4156	5.90507	1.55395	43	271	1243	25.3	22.1	27.9	0.663717	7	7.5	139	281	1.64	2.02	236
Acacia dolichostachya	Lira 495	18.2833	-89.835	6.57307	6.36111e-15	45	180	1129	25.6	22.5	28.2	0.660762	8	7.2	135	252	1.71	1.87	213
Acacia dolichostachya	Álvarez 5013	18.4028	-89.4869	6.24106	0.932369	43	290	1174	25.3	22	28	0.669506	9	7.4	138	270	1.63	1.96	221
Acacia dolichostachya	Cabrera 2466	18.43	-89.4347	6.29085	3.25758	41	278	1169	25.4	22.1	28.1	0.671514	7	7.4	138	271	1.62	1.96	220
Acacia dolichostachya	Zamora 4405	18.4917	-89.8931	7.22374	4.51418	44	153	1028	25.6	22.7	28.2	0.679961	6	7.4	119	247	1.83	2.08	187
Acacia dolichostachya	Nieto 348A	18.5081	-89.895	6.98199	0.54011	46	200	1055	25.4	22.5	28.1	0.680569	5	7.5	122	256	1.84	2.1	191
Acacia dolichostachya	Cabrera 8409	18.516	-89.4662	6.51904	2.8777	45	280	1129	25.4	22.1	28.2	0.676705	5	7.5	137	266	1.61	1.94	210
Acacia dolichostachya	Durán 2830	18.5184	-89.9098	7.22904	2.57195	48	158	1026	25.6	22.7	28.2	0.684211	6	7.5	118	251	1.85	2.13	185
Acacia dolichostachya	Álvarez 5081	18.5297	-89.6042	6.76719	0.4823	41	248	1091	25.5	22.3	28.3	0.679193	7	7.3	133	257	1.66	1.93	201
Acacia dolichostachya	Álvarez 4415	18.5403	-89.9317	7.13031	9.63911	46	175	1036	25.5	22.6	28.1	0.687259	5	7.3	118	257	1.88	2.18	183
Acacia dolichostachya	Nieto 341	18.5433	-89.9122	7.14521	3.31015	44	179	1033	25.5	22.6	28.1	0.68635	6	7.3	118	255	1.87	2.16	184
Acacia dolichostachya	Ramírez 114	18.5434	-89.959	7.19223	4.90062	50	156	1030	25.5	22.7	28.2	0.68932	7	7.4	116	258	1.91	2.22	181
Acacia dolichostachya	Álvaro 244	18.5833	-89.4167	6.99162	8.62678	50	200	1074	25.8	22.4	28.7	0.684358	7	7.4	135	256	1.56	1.9	197
Acacia dolichostachya	Martínez 30195	18.5892	-90.0608	7.10305	1.95811	42	128	1048	25.6	22.8	28.3	0.704198	7	7.3	112	280	2.04	2.5	171
Acacia dolichostachya	Chan 1023	18.6	-89.45	7.45517	0.43143	46	80	1026	26.2	22.8	29.1	0.689084	7	7.5	126	248	1.61	1.97	184
Acacia dolichostachya	Álvarez 6479	18.6005	-89.8496	7.17184	7.56395	43	188	1030	25.5	22.6	28.2	0.68932	8	7.4	118	256	1.85	2.17	182
Acacia dolichostachya	Martínez 27082	18.6562	-89.4103	6.79285	0.270253	52	260	1091	25.5	22.2	28.4	0.68286	7	7.3	134	263	1.6	1.96	200
Acacia dolichostachya	Lira 940	18.6917	-89.4036	6.7626	0	45	270	1091	25.4	22.1	28.3	0.683776	7	7.5	134	265	1.62	1.98	199
Acacia dolichostachya	Álvaro 640	18.7266	-89.3996	6.73718	3.13408	45	278	1092	25.4	22.1	28.2	0.684066	7	7.5	134	266	1.63	1.99	198
Acacia dolichostachya	Lira 1042	18.7353	-89.3947	6.91146	6.87362	50	240	1073	25.6	22.2	28.4	0.686859	8	7.5	132	263	1.63	1.99	193
Acacia dolichostachya	Martínez 30283	18.7756	-89.3567	6.85079	2.97822	41	250	1079	25.5	22.2	28.2	0.68582	7	7.5	131	266	1.64	2.03	194
Acacia dolichostachya	Téllez 2366	18.7913	-88.3181	6.00641	0.482689	42	23	1248	25.8	22.8	27.6	0.661859	27	7.2	137	298	1.52	2.18	243
Acacia dolichostachya	Cabrera 4903	18.8089	-88.2474	5.95397	0	38	7	1260	25.8	22.9	27.6	0.659524	18	7.1	141	298	1.5	2.11	248
Acacia dolichostachya	Ucan 985	18.809	-88.3046	6.01844	2.74404	41	15	1247	25.8	22.9	27.7	0.661588	32	7.3	137	298	1.52	2.18	243
Acacia dolichostachya	Martínez 27953	18.8125	-89.3011	6.20971	2.07301	40	396	1154	24.9	21.7	27.5	0.677643	6	7.4	137	283	1.67	2.07	213
Acacia dolichostachya	Téllez 2170	18.8639	-88.2593	5.9968	0.932369	39	15	1250	25.8	22.9	27.6	0.6576	33	7.3	140	296	1.51	2.11	248
Acacia dolichostachya	Martínez 30608	18.9622	-89.306	7.38002	7.12058	47	130	1021	25.9	22.6	28.6	0.692458	6	7.1	123	257	1.69	2.09	175
Acacia dolichostachya	Chan 3602	19.1335	-89.4354	7.93892	7.25121	39	15	966	26.3	22.9	29	0.706004	9	6.9	119	249	1.74	2.09	152
Acacia dolichostachya	Martínez 37985	19.1788	-89.3232	7.3412	2.68846	37	163	1017	25.7	22.4	28.4	0.694199	7	7.2	124	258	1.73	2.08	168
Acacia dolichostachya	Álvarez 9588	19.3244	-88.8717	7.05938	6.71647	33	152	1061	25.8	22.6	28.1	0.671065	7	7.2	113	274	1.81	2.42	194
Acacia dolichostachya	Martínez 37893	19.3253	-88.8731	7.1109	2.02084	33	145	1055	25.8	22.6	28.2	0.669194	7	7.2	111	272	1.82	2.45	194
Acacia dolichostachya	Grether 1526	19.3499	-89.576	7.51606	1.27222e-14	36	110	996	25.8	22.4	28.6	0.712851	6	7.3	129	258	1.75	2	146
Acacia dolichostachya	Cabrera 2363	19.4338	-89.6737	7.22972	1.06677	30	149	1023	25.5	22.2	28.4	0.71652	7	7.4	134	268	1.78	2	145
Acacia dolichostachya	Cabrera 4973	19.4906	-87.9812	6.03298	3.97569e-16	42	10	1243	25.8	23.1	27.5	0.646822	16	7.4	153	292	1.53	1.91	251
Acacia dolichostachya	Dwayer 258	19.5286	-88.0385	6.08943	1.68412	39	20	1230	25.8	23	27.6	0.649593	15	7.5	150	293	1.56	1.95	244
Acacia dolichostachya	Álvarez 8424	19.6208	-88.9069	7.38581	5.25108	32	100	1029	26.1	22.8	28.6	0.6793	7	7.2	108	273	1.89	2.53	176
Acacia dolichostachya	Cabrera 3561	19.6299	-87.9422	6.02083	1.98785e-16	41	16	1248	25.8	23.1	27.6	0.648237	40	7.4	153	296	1.57	1.93	247
Acacia dolichostachya	Álvarez 9552	19.6794	-88.6972	7.14058	0.983537	30	66	1067	26.1	22.9	28.5	0.671978	7	7.2	107	288	1.98	2.69	190
Acacia dolichostachya	Cabrera 4080	19.7665	-87.8278	5.97544	1.13591e-15	40	11	1262	25.9	23.2	27.6	0.648177	30	7.5	156	298	1.57	1.91	247
Acacia dolichostachya	Villanueva 322	19.7833	-87.6	5.84353	9.93923e-17	30	8	1291	25.9	23.3	27.6	0.635941	50	7.5	161	293	1.52	1.82	263
Acacia dolichostachya	Gutiérrez 7791	19.8006	-90.5589	6.32754	1.06295	28	40	1209	26.2	22.9	29.1	0.765095	7	7.3	75	463	2.94	6.17	147
Acacia dolichostachya	Chan 1364	19.8976	-88.7737	7.12037	0.360207	27	5	1080	26.3	23	28.8	0.69537	12	6.7	120	295	1.88	2.46	170
Acacia dolichostachya	Sousa 12441	19.9327	-87.7938	5.99208	3.97569e-16	42	10	1262	26	23.3	27.7	0.651347	38	7.5	156	301	1.6	1.93	241
Acacia dolichostachya	Téllez 2032	20.1283	-87.5844	5.94737	7.95139e-16	36	11	1273	26	23.4	27.7	0.642577	30	7.5	160	294	1.56	1.84	250
Acacia dolichostachya	Cabrera 10555	20.2743	-86.9894	5.9259	5.1	28	4	1282	26.1	23.7	27.8	0.602964	93	8.1	163	263	1.43	1.61	285
Acacia dolichostachya	Chan 5092	20.4327	-88.3529	5.8786	2.91551e-15	34	25	1285	25.9	23	28.1	0.719844	29	7.2	163	360	1.75	2.21	183
Acacia dolichostachya	Anónimo 574	20.4847	-88.8275	6.37479	1.24316	32	27	1174	25.7	22.4	28.5	0.731687	13	7.3	144	341	1.79	2.37	158
Acacia dolichostachya	López 486	20.4875	-87.7385	6.08622	2.71683	35	20	1241	25.9	23.4	27.6	0.660757	26	7.3	153	304	1.63	1.99	229
Acacia dolichostachya	Arias 324	20.4943	-88.8288	6.37308	0.659108	32	26	1174	25.7	22.4	28.5	0.731687	12	7.3	144	341	1.79	2.37	158
Acacia dolichostachya	Lundell 7344	20.7105	-88.5862	6.35344	1.06759	34	27	1177	25.7	22.7	28.1	0.723874	24	7.5	142	338	1.78	2.38	169
Acacia dolichostachya	Cabrera 11456	20.7953	-86.9426	6.26705	5.96354e-16	34	10	1217	26.1	23.9	27.9	0.590797	39	7.4	154	239	1.42	1.55	278
Acacia dolichostachya	Ucan 4568	20.8325	-88.5394	6.57218	3.18055e-15	33	27	1136	25.7	22.7	28	0.716549	21	7.4	133	323	1.78	2.43	170
Acacia dolichostachya	Durán 85	20.8466	-86.8993	6.30826	5.67956e-16	25	7	1210	26.2	23.9	28	0.587603	56	7.5	153	235	1.41	1.54	279
Acacia dolichostachya	Escalante 59	20.8471	-86.8983	6.31157	0	25	3	1210	26.2	23.9	28	0.587603	56	7.7	153	235	1.41	1.54	279
Acacia dolichostachya	Durán 85	20.8493	-86.8997	6.29043	5.96354e-16	25	13	1212	26.1	23.8	27.9	0.586634	43	7.7	153	235	1.41	1.54	280
Acacia dolichostachya	Ucan 3595	20.8671	-87.0487	6.37238	3.97569e-16	39	5	1195	26.1	23.8	27.9	0.6	51	7.5	149	244	1.46	1.64	269
Acacia dolichostachya	Sousa 12299	20.8674	-86.8931	6.29315	0	30	14	1211	26.1	23.8	27.9	0.587118	48	7.3	153	236	1.41	1.54	280
Acacia dolichostachya	Méndez 905	20.8725	-86.8904	6.30108	3.97569e-16	28	15	1209	26.1	23.8	27.9	0.587262	44	7.4	153	236	1.41	1.54	280
Acacia dolichostachya	Méndez 917	20.8727	-86.8906	6.314	1.32523e-16	28	13	1207	26.1	23.8	27.9	0.588235	44	7.4	153	236	1.41	1.54	278
Acacia dolichostachya	Puch 1519	20.8829	-89.8596	9.21429	3.40774e-16	31	7	840	26.5	23.4	28.7	0.736905	18	7.7	70	267	2.22	3.81	119
Acacia dolichostachya	Téllez 2572	20.89	-86.8846	6.33777	1.37544	34	13	1202	26.1	23.8	27.9	0.587354	38	7.3	151	235	1.42	1.56	278
Acacia dolichostachya	Cabrera 13571	20.8937	-86.8824	6.33777	7.95139e-17	32	15	1202	26.1	23.8	27.9	0.587354	52	7.4	151	235	1.42	1.56	278
Acacia dolichostachya	Ucan 3814	20.9004	-88.9286	7.32549	1.5861	35	20	1020	25.7	22.5	28.3	0.718627	21	7.5	113	294	1.84	2.6	153
Acacia dolichostachya	Cabrera 3588	20.9106	-86.8757	6.34583	4.77083e-16	29	14	1200	26.1	23.8	27.9	0.588333	30	7.3	151	235	1.42	1.56	278
Acacia dolichostachya	Grether 1331	20.9216	-86.8747	5.97016	7.95139e-16	26	150	1240	25.5	23.3	27.3	0.58871	27	7.3	155	246	1.43	1.59	289
Acacia dolichostachya	Moreno 645	20.9488	-86.8687	6.38992	0	30	12	1190	26.1	23.8	27.9	0.589076	30	7.3	149	235	1.43	1.58	277
Acacia dolichostachya	Sousa 12315	20.9678	-86.8602	6.41821	1.19271e-15	29	6	1186	26.1	23.8	27.9	0.588533	34	7.3	148	235	1.43	1.59	277
Acacia dolichostachya	Cabrera 3158	20.985	-86.8591	6.40051	3.18055e-16	28	16	1186	26	23.8	27.8	0.589376	28	7.4	147	236	1.44	1.61	277
Acacia dolichostachya	Méndez 650	21.0366	-87.1017	6.54012	6.36111e-16	40	14	1159	26	23.7	27.8	0.609146	25	7.3	141	247	1.49	1.75	260
Acacia dolichostachya	Duno 1939	21.0517	-89.6952	10.1451	0.373505	32	10	758	26.3	23.2	28.5	0.704485	32	7.7	61	217	2.1	3.56	126
Acacia dolichostachya	Grether 546	21.068	-86.8456	6.52021	6.36111e-16	25	8	1163	26	23.7	27.8	0.590714	17	6.9	142	235	1.45	1.65	273
Acacia dolichostachya	Flores 10349	21.1148	-86.8354	6.55758	6.81547e-16	23	10	1155	26	23.7	27.8	0.591342	14	6.7	141	235	1.46	1.67	272
Acacia dolichostachya	Méndez 802	21.125	-89.7296	11.0157	0	33	10	700	26.4	23.3	28.5	0.692857	19	7.8	51	195	2.15	3.82	123
Acacia dolichostachya	Soto s/n	21.15	-88.3157	7.15149	1.16705	34	16	1043	25.7	23	27.5	0.693193	15	7.4	111	289	1.8	2.6	179
Acacia dolichostachya	Cabrera 13203	21.1507	-88.107	6.93581	1.59028e-15	35	22	1075	25.7	23.1	27.4	0.683721	20	7.5	116	292	1.76	2.52	192
Acacia dolichostachya	Bradburn 1294	21.2042	-89.654	11.7052	9.93923e-17	30	3	658	26.4	23.3	28.4	0.673252	11	7.9	46	171	2.1	3.72	127
Acacia dolichostachya	Méndez 962	21.297	-86.8702	6.7964	0.113606	40	4	1110	25.9	23.6	27.7	0.598198	30	7.4	131	235	1.51	1.79	262
Acacia dolichostachya	Simá 1604	21.3757	-88.2573	7.68247	0	36	7	970	25.7	23	27.3	0.683505	43	7.3	96	268	1.83	2.79	178
Acacia dolichostachya	Durán 1630	21.3833	-88.8972	9.5736	1.32523e-16	23	1	788	25.9	22.9	27.9	0.685279	26	8.1	73	213	1.95	2.92	143
Acacia dolichostachya	Méndez 750	21.4897	-87.6966	7.46507	0.811753	29	3	1002	25.7	23.2	27.4	0.652695	25	7.7	104	257	1.74	2.47	209
Acacia dolichostachya	Durán 3351	21.5569	-88.1931	8.12105	1.32523e-16	33	6	917	25.6	23	27.3	0.672846	18	7.7	88	249	1.86	2.83	178
Acacia gaumeri	Téllez 3104	18.0646	-89.059	5.42372	3.0415	43	119	1383	25.8	22.4	28	0.653651	5	7.2	130	319	1.65	2.45	276
Acacia gaumeri	Martínez 2940	18.1472	-89.7824	6.09975	1.88993	50	200	1213	25.5	22.3	28.2	0.652102	9	7.2	142	264	1.67	1.86	234
Acacia gaumeri	Martínez 28172	18.2572	-89.8194	6.52368	1.68647	41	172	1140	25.6	22.5	28.3	0.658772	10	7.2	136	253	1.7	1.86	217
Acacia gaumeri	Madrid 260	18.2631	-89.8275	6.59063	2.07877	39	160	1131	25.7	22.6	28.3	0.660477	11	7.2	135	252	1.71	1.87	213
Acacia gaumeri	Lira 511	18.2834	-89.835	6.57307	0.112478	45	180	1129	25.6	22.5	28.2	0.660762	8	7.2	135	252	1.71	1.87	213
Acacia gaumeri	Lira 892	18.3642	-89.8922	6.66034	8.13549	44	204	1107	25.4	22.5	28.1	0.666667	7	7	132	254	1.76	1.92	206
Acacia gaumeri	Martínez 35205	18.3881	-89.898	6.62726	1.86474	47	222	1108	25.4	22.4	28	0.668773	9	7.2	132	257	1.78	1.95	205
Acacia gaumeri	Madrid 895	18.3914	-89.9003	6.98405	1.37973	50	150	1066	25.6	22.7	28.3	0.670732	9	7.2	125	248	1.79	1.98	197
Acacia gaumeri	Álvarez 5011	18.4025	-89.4869	6.24106	0.932369	43	290	1174	25.3	22	28	0.669506	9	7.4	138	270	1.63	1.96	221
Acacia gaumeri	Álvarez 1586	18.431	-89.4348	6.20254	1.60442	41	304	1180	25.3	22	28	0.670339	7	7.4	139	273	1.62	1.96	223
Acacia gaumeri	Cabrera 11843	18.4334	-89.8897	6.96143	2.27151	51	180	1063	25.5	22.6	28.2	0.674506	7	7.3	125	251	1.8	2.01	195
Acacia gaumeri	Lira 215	18.4443	-89.8884	7.29756	0.442439	51	120	1025	25.7	22.9	28.4	0.677073	7	7.4	119	243	1.81	2.04	188
Acacia gaumeri	Téllez 980	18.4951	-90.2231	6.87432	1.4844	39	64	1098	25.9	22.9	28.7	0.708561	5	7.1	113	304	2.09	2.69	171
Acacia gaumeri	Sousa 12214	18.5106	-89.4463	6.48722	0.192952	44	280	1135	25.4	22.1	28.2	0.67489	6	7.4	137	266	1.61	1.94	213
Acacia gaumeri	Martínez 21626	18.5293	-89.5753	6.70519	2.46056	39	259	1099	25.4	22.2	28.2	0.677889	7	7.5	134	258	1.64	1.93	203
Acacia gaumeri	Dwayer 14528	18.5326	-89.8452	7.20505	0.225125	40	171	1029	25.6	22.7	28.2	0.683188	8	7.5	120	249	1.81	2.08	186
Acacia gaumeri	Álvarez 1689	18.5383	-89.8994	7.22732	2.70805	44	166	1025	25.5	22.7	28.2	0.685854	7	7.5	118	252	1.86	2.14	183
Acacia gaumeri	Álvarez 856	18.5417	-89.9231	7.07095	0	46	187	1043	25.4	22.6	28.1	0.686481	6	7.2	119	258	1.88	2.17	185
Acacia gaumeri	Nieto 303	18.5475	-89.5711	6.7281	12.9021	42	261	1096	25.4	22.2	28.2	0.679745	7	7.6	134	259	1.64	1.93	202
Acacia gaumeri	Sousa 4112	18.5774	-90.5292	5.72614	3.12433	40	200	1289	25.5	22.3	28.3	0.728472	7	7	113	408	2.32	3.61	183
Acacia gaumeri	Álvaro 312	18.5833	-89.4167	6.99162	8.62678	50	200	1074	25.8	22.4	28.7	0.684358	7	7.4	135	256	1.56	1.9	197
Acacia gaumeri	Cabrera 14146	18.5855	-91.0429	5.69479	4.54365e-16	39	8	1363	26.5	23.3	29.2	0.735877	8	7.2	98	486	2.43	4.96	189
Acacia gaumeri	Durán 2812	18.5994	-90.0861	7.2341	1.27723	44	81	1038	25.8	22.9	28.5	0.710019	6	7.2	108	282	2.07	2.61	165
Acacia gaumeri	Téllez 969	18.6063	-90.4127	6.36548	1.09069	46	85	1182	25.9	22.7	28.7	0.736041	6	7.1	106	369	2.31	3.48	161
Acacia gaumeri	Cabrera 5340	18.6135	-90.8089	5.66169	3.02332	40	90	1339	26	22.8	28.8	0.742345	14	7.3	102	467	2.45	4.58	180
Acacia gaumeri	Cabrera 5102	18.6524	-90.2778	6.76075	3.18055e-15	34	63	1116	25.9	22.8	28.7	0.734767	8	7	104	337	2.28	3.24	155
Acacia gaumeri	Téllez 1007	18.7132	-88.3871	6.02406	1.59028e-15	37	21	1247	25.8	22.8	27.7	0.668003	8	7.4	134	301	1.53	2.25	237
Acacia gaumeri	Martínez 35955	18.8086	-89.2767	7.09943	11.3491	41	173	1056	25.8	22.5	28.4	0.6875	6	7.5	126	263	1.66	2.09	188
Acacia gaumeri	Álvarez 6440	18.8169	-89.2228	7.07062	5.71939	43	162	1062	25.8	22.6	28.4	0.686441	9	7.1	125	265	1.66	2.12	190
Acacia gaumeri	Téllez 2469	18.8283	-88.2944	5.9968	0.359641	42	24	1249	25.8	22.8	27.6	0.660528	22	7.2	139	298	1.52	2.14	245
Acacia gaumeri	Puch 1384	19.1333	-89.4333	7.93892	4.03244	41	15	966	26.3	22.9	29	0.706004	8	6.9	119	249	1.74	2.09	152
Acacia gaumeri	Álvarez 8978	19.1883	-89.2406	7.50846	1.29622	36	113	1005	25.9	22.6	28.6	0.692537	7	7.3	121	255	1.72	2.11	167
Acacia gaumeri	Álvarez 10839	19.2337	-89.3675	7.36032	1.37527	40	167	1013	25.7	22.4	28.4	0.697927	7	7.4	126	257	1.72	2.04	163
Acacia gaumeri	Álvarez 9150	19.3214	-89.65	7.28585	6.36111e-15	32	143	1018	25.6	22.3	28.4	0.715128	6	7.2	131	266	1.79	2.03	148
Acacia gaumeri	Palmillas 278	19.4667	-90.2	6.26232	1.62343	27	25	1197	25.8	22.2	28.9	0.763576	6	7.2	101	408	2.54	4.04	147
Acacia gaumeri	Janzen 1088	19.5761	-88.0399	6.13878	3.97569e-16	32	12	1225	25.8	23.1	27.6	0.651429	7	7	149	294	1.58	1.97	241
Acacia gaumeri	May 931	19.5931	-90.6916	6.46985	0	23	1	1194	26.4	23	29.4	0.765494	17	7.4	72	450	2.94	6.25	142
Acacia gaumeri	Méndez 542	19.5974	-90.2292	6.28643	1.59028e-15	25	32	1194	25.8	22.2	29	0.762144	11	7.4	98	410	2.54	4.18	148
Acacia gaumeri	Álvarez 10414	19.6172	-89.0375	7.55313	0.327719	32	97	1007	26.1	22.8	28.7	0.688183	7	7	113	263	1.81	2.33	164
Acacia gaumeri	Simá 1530	19.7111	-89.4448	7.54346	0.890249	31	96	1001	25.9	22.6	28.8	0.712288	7	7.2	123	263	1.74	2.14	143
Acacia gaumeri	Téllez 2195	19.7143	-88.0839	6.17363	0	40	21	1221	25.9	23.1	27.7	0.656839	15	7.5	146	300	1.66	2.05	232
Acacia gaumeri	Durán 661	19.7246	-87.9275	6.04006	1.68441	42	15	1248	25.9	23.2	27.7	0.650641	32	7.7	153	298	1.59	1.95	243
Acacia gaumeri	Grether 380	19.7936	-90.6182	6.55518	0.805128	33.9	5	1178	26.4	23.1	29.3	0.764856	16.5	7.3	71	451	2.95	6.35	142
Acacia gaumeri	Pavón 596	19.8032	-90.4439	6.41898	2.27096	31	19	1191	26.2	22.9	29.1	0.768262	11	7.2	80	444	2.78	5.55	143
Acacia gaumeri	Cabrera 15222	19.8099	-90.5252	6.32205	7.46248	24	32	1211	26.2	22.9	29.1	0.765483	7	7	76	463	2.91	6.09	147
Acacia gaumeri	Gutiérrez 7202	19.8167	-90.5833	6.51139	14.2363	33.9	3	1185	26.4	23.1	29.2	0.765401	16.5	6.5	72	455	2.94	6.32	144
Acacia gaumeri	Gutiérrez 5925	19.825	-90.5583	6.42105	3.54805	19	20	1197	26.3	23	29.2	0.766082	9	7	74	460	2.94	6.22	144
Acacia gaumeri	Zamora 5949	19.9278	-90.1639	6.82273	12.1927	26	25	1100	25.8	22.6	28.8	0.767273	12	7.2	96	357	2.26	3.72	134
Acacia gaumeri	Gutiérrez 5850	19.9361	-90.2333	6.8784	3.32714	28	15	1102	26	22.9	29	0.76951	14	7.5	91	367	2.34	4.03	134
Acacia gaumeri	Cabrera 8552	19.9902	-89.765	6.8511	1.38548	27	116	1088	25.7	22.5	28.5	0.734375	7	7.2	112	320	1.99	2.86	147
Acacia gaumeri	Zamora 5781	19.9915	-90.1311	6.81901	5.614	25	63	1094	25.7	22.5	28.6	0.765996	6	7.4	98	346	2.19	3.53	135
Acacia gaumeri	Xelhuantzi 5438	20.0825	-89.4694	7.16226	1.76155	30	60	1060	26.1	22.8	28.9	0.730189	6	7.4	121	303	1.85	2.5	141
Acacia gaumeri	Duno 1824	20.0972	-89.5139	7.14205	0.164404	26	50	1063	26.1	22.8	28.9	0.731891	6	7.3	119	307	1.88	2.58	141
Acacia gaumeri	Cabrera 114	20.1764	-89.9639	7.05355	5.59977	28	45	1083	26.2	23.2	28.8	0.762696	7	7.3	103	335	2.14	3.25	132
Acacia gaumeri	Sousa 12433	20.2266	-89.6615	6.85041	8.51881	21	80	1103	25.9	22.8	28.7	0.741614	9	7.4	115	333	2.02	2.9	143
Acacia gaumeri	Cabrera 8853	20.2385	-90.1099	7.48656	3.97569e-16	26	9	1042	26.6	23.7	29.1	0.776392	13	7.3	94	334	2.19	3.55	122
Acacia gaumeri	Ibarra 4106	20.2497	-89.3758	6.92329	1.16339	30	50	1095	26	22.7	28.9	0.73516	7	7.3	127	321	1.85	2.53	143
Acacia gaumeri	Simá 718	20.2619	-89.4444	6.80217	1.41484	30	86	1107	25.9	22.6	28.7	0.736224	8	7.3	127	327	1.88	2.57	144
Acacia gaumeri	Cabrera 11720	20.3035	-89.6424	6.85986	3.18055e-15	30	60	1106	26	22.9	28.8	0.745931	8	7.4	117	339	2.02	2.9	140
Acacia gaumeri	Cabrera 4765	20.3118	-87.369	5.99368	1.5956	26	12	1265	26	23.6	27.7	0.628458	45	7.6	159	281	1.52	1.77	260
Acacia gaumeri	Cabrera 3600	20.3198	-87.3643	5.99368	4.54365e-16	27	12	1265	26	23.6	27.7	0.628458	37	7.7	159	281	1.52	1.77	260
Acacia gaumeri	Quero 927	20.3268	-87.3598	6.00554	1.52339	26	4	1263	26	23.6	27.7	0.628662	39	7.6	159	280	1.51	1.76	259
Acacia gaumeri	Cabrera 5526	20.3586	-87.3416	6.0103	1.37284	28	6	1262	26	23.6	27.7	0.626783	38	7.7	159	279	1.51	1.75	261
Acacia gaumeri	Chan 3468	20.3708	-88.4417	5.77752	2.49901e-15	31	31	1308	25.9	22.9	28.2	0.727829	16	7.5	168	372	1.76	2.21	178
Acacia gaumeri	Cabrera 6855	20.3818	-87.3276	6.03418	1.79676	25	4	1258	26	23.6	27.8	0.625596	23	7.6	158	277	1.51	1.75	261
Acacia gaumeri	Johnson 1791-80	20.3971	-87.3228	6.02941	1.64203	28	9	1258	26	23.6	27.7	0.625596	27	7.5	158	277	1.51	1.75	261
Acacia gaumeri	Grether 525	20.4014	-89.5741	6.86643	3.5346	27	39	1108	26.1	22.9	28.8	0.747292	7	7.1	121	344	2	2.84	139
Acacia gaumeri	Cabrera 13870	20.4031	-90.1884	7.8497	7.95139e-17	26	7	998	26.7	23.8	29	0.785571	14	7.3	87	358	2.29	4.11	112
Acacia gaumeri	Johnson 1675-80	20.4311	-89.7441	6.92909	0.135911	27	57	1100	26.1	23	28.7	0.753636	8	7.3	111	349	2.14	3.14	135
Acacia gaumeri	Moreno 671	20.4402	-87.2954	6.04625	1.19271e-15	31	11	1254	26	23.6	27.7	0.623604	43	7.5	158	274	1.5	1.73	262
Acacia gaumeri	Vargas 45	20.45	-88.9	6.46764	1.90833e-15	32	24	1159	25.8	22.4	28.6	0.730802	13	7.5	141	337	1.8	2.39	156
Acacia gaumeri	Anónimo 367	20.4578	-88.8266	6.35654	0	32	32	1178	25.8	22.4	28.5	0.7309	12	7.3	144	342	1.8	2.38	159
Acacia gaumeri	Simá 1623	20.4764	-90.0812	7.61779	7.95139e-16	26	12	1023	26.6	23.6	29	0.781036	18	7.3	90	366	2.37	4.07	115
Acacia gaumeri	Moreno 804	20.4924	-87.7286	6.1329	1.59028e-15	37	11	1234	26	23.4	27.7	0.660454	24	7.3	152	302	1.63	1.99	228
Acacia gaumeri	Anónimo 382	20.5188	-88.8289	6.3766	7.95139e-16	33	28	1171	25.7	22.4	28.5	0.731853	12	7.4	143	341	1.79	2.38	158
Acacia gaumeri	Anónimo 409	20.5417	-88.7969	6.34919	7.95139e-16	33	25	1177	25.7	22.4	28.4	0.730671	12	7.5	144	341	1.78	2.37	160
Acacia gaumeri	May 866	20.5661	-88.4314	6.00399	0.372551	33	20	1253	25.9	22.9	28.1	0.724661	22	7.4	157	356	1.75	2.27	176
Acacia gaumeri	Darwin 2275	20.5763	-89.9151	7.59764	3.97569e-16	33	14	1019	26.5	23.4	28.9	0.763494	12	7.3	93	343	2.3	3.69	123
Acacia gaumeri	Chan 3682	20.5833	-89.4167	6.77301	1.13591e-16	31	20	1119	26	22.7	28.8	0.745308	15	7.3	130	350	1.92	2.69	142
Acacia gaumeri	Cabrera 496	20.5919	-87.1254	6.13398	5.67956e-16	32	11	1239	26.1	23.8	27.8	0.608555	37	7.6	156	258	1.46	1.65	270
Acacia gaumeri	Chan 6939	20.6389	-90.2132	8.76734	1.86474	28	4	894	26.7	23.8	28.9	0.777405	13	7.4	70	328	2.37	4.69	106
Acacia gaumeri	Cabrera 8874	20.6578	-87.9758	6.18421	2.38542e-15	34	23	1216	25.8	23.2	27.6	0.683388	26	7.4	147	318	1.7	2.16	208
Acacia gaumeri	Cabrera 11550	20.6711	-88.134	6.17159	7.95139e-16	33	26	1218	25.8	23.1	27.7	0.697044	23	7.4	148	328	1.72	2.22	197
Acacia gaumeri	Pérez 403	20.6742	-89.5979	7.32184	1.19271e-15	31	13	1044	26.2	23	28.8	0.746169	17	7.4	110	332	2.03	3.02	135
Acacia gaumeri	Cabrera 8771	20.6743	-88.5419	6.2213	0.989828	32	32	1202	25.7	22.7	28.1	0.723794	25	7.6	146	344	1.77	2.36	172
Acacia gaumeri	Ortega 666	20.6832	-90.2166	8.944	0	29	12	875	26.7	23.8	28.8	0.773714	14	7.7	67	317	2.38	4.73	105
Acacia gaumeri	Ucan 2478	20.6833	-88.3833	6.18699	1.59028e-15	33	22	1214	25.8	22.9	28	0.715815	26	7.3	148	341	1.75	2.3	180
Acacia gaumeri	Pérez 772	20.6864	-89.4736	7.03426	1.69981	34	16	1080	26.1	22.8	28.7	0.744444	14	7.4	122	340	1.95	2.79	140
Acacia gaumeri	Johnson 1687-80	20.6906	-89.71	7.67233	1.27222e-15	35	15	1001	26.3	23.2	28.8	0.748252	16	7.4	99	322	2.12	3.25	129
Acacia gaumeri	Grether 447	20.7147	-87.0182	6.21126	1.63621	30	10	1226	26.1	23.8	27.9	0.598695	30	7.6	155	247	1.44	1.59	275
Acacia gaumeri	Ucan 3449	20.7166	-88.2335	6.23071	0	36	22	1205	25.8	23	27.8	0.705394	27	7.4	145	332	1.74	2.29	188
Acacia gaumeri	Sousa 12447	20.7497	-86.9763	6.2314	2.65046e-16	33	10	1223	26.1	23.8	27.9	0.59444	39	7.4	155	243	1.42	1.57	277
Acacia gaumeri	Grether 517	20.7632	-89.7177	8.06289	1.59028e-15	31	14	954	26.3	23.2	28.7	0.743187	16	7.4	91	304	2.12	3.34	128
Acacia gaumeri	Puch 1384	20.8	-89.7333	8.3067	3.97569e-16	32	11	926	26.3	23.2	28.7	0.739741	17	7.4	86	294	2.14	3.42	127
Acacia gaumeri	Cabrera 11269	20.8001	-88.4395	6.41081	0	32	30	1166	25.7	22.8	27.9	0.714408	29	7.6	138	329	1.77	2.38	176
Acacia gaumeri	Chan 5216	20.8125	-89.4832	7.76069	1.59028e-15	32	10	982	26.1	22.9	28.7	0.733198	15	7.4	103	301	1.98	2.92	137
Acacia gaumeri	Quero 946	20.8589	-88.9987	7.30401	0	36	16	1023	25.7	22.5	28.4	0.722385	17	7.4	114	297	1.84	2.61	150
Acacia gaumeri	Enríquez 566	20.8728	-88.9872	7.32255	7.95139e-16	36	21	1020	25.7	22.5	28.3	0.721569	15	7.4	113	296	1.85	2.62	150
Acacia gaumeri	Johnson 1856-80	20.8977	-89.4541	8.23485	7.95139e-16	35	15	924	26.1	22.9	28.6	0.722944	16	7.5	92	276	1.98	3	137
Acacia gaumeri	Téllez 3263	20.9071	-86.8786	6.34833	3.97569e-16	30	12	1200	26.1	23.8	27.9	0.588333	41	7.3	151	235	1.42	1.56	278
Acacia gaumeri	Pérez 44	20.9128	-88.7614	7.11905	7.95139e-16	35	15	1050	25.7	22.6	28.1	0.71619	16	7.5	118	300	1.82	2.54	159
Acacia gaumeri	Flores 8084	20.9833	-89.6167	9.32603	2.27182e-16	24	8	822	26.2	23.1	28.6	0.712895	22	7.4	72	241	2.07	3.35	130
Acacia gaumeri	Simá 1595	20.9842	-88.529	6.97757	2.79372	34	23	1070	25.7	22.8	27.8	0.708411	31	7.4	119	302	1.81	2.54	169
Acacia gaumeri	Cabrera 3163	20.9938	-86.8568	6.43136	3.97569e-16	28	16	1180	26	23.7	27.8	0.588983	26	7.3	146	235	1.44	1.61	276
Acacia gaumeri	Duno 1854	21.0197	-89.6561	9.80867	1.3228	24	5	784	26.3	23.2	28.6	0.710459	28	7.2	65	228	2.09	3.51	126
Acacia gaumeri	Durán 3220	21.0286	-89.6392	9.80587	1.59028e-15	24	9	783	26.3	23.2	28.5	0.706258	26	7.3	65	225	2.09	3.46	129
Acacia gaumeri	Ku 477	21.0359	-89.4626	9.28989	1.32523e-16	36	10	821	26.1	23	28.5	0.704019	21	7.8	73	233	2.01	3.19	135
Acacia gaumeri	Ku 364	21.0733	-89.5208	9.83419	2.65046e-16	31	7	778	26.2	23.1	28.5	0.699229	27	7.5	66	217	2.02	3.29	131
Acacia gaumeri	Leal 7	21.0833	-89.4333	9.62169	3.97569e-16	36	5	793	26.1	23	28.5	0.698613	21	7.8	70	221	1.99	3.16	134
Acacia gaumeri	Durán 1556	21.0919	-88.1641	6.85018	2.04464e-15	37	24	1088	25.7	23	27.4	0.688419	34	7.6	119	297	1.76	2.5	190
Acacia gaumeri	Cabrera 8573	21.0941	-89.5984	10.298	6.81547e-16	37	10	745	26.3	23.2	28.5	0.69396	26	7.9	59	207	2.08	3.51	130
Acacia gaumeri	Rico 1161	21.1	-89.7	10.657	3.18055e-16	35	7	723	26.4	23.3	28.5	0.695712	14	7.9	55	203	2.12	3.69	125
Acacia gaumeri	Reyes 611	21.1042	-89.9833	11.415	0	34	4	682	26.6	23.6	28.6	0.71261	10	7.9	47	205	2.33	4.36	110
Acacia gaumeri	Téllez 1108	21.1292	-86.8217	6.60279	3.97569e-16	25	4	1148	26	23.7	27.8	0.590592	16	7.2	140	233	1.46	1.66	271
Acacia gaumeri	Simá 1394	21.1424	-88.1765	6.971	7.95139e-16	33	23	1069	25.7	23	27.4	0.687558	23	7.3	115	292	1.77	2.54	188
Acacia gaumeri	Cabrera 13199	21.1453	-88.2729	7.074	7.95139e-16	36	22	1054	25.7	23	27.5	0.691651	20	7.5	113	291	1.79	2.58	183
Acacia gaumeri	Durán 1515	21.1545	-88.9607	8.51302	5.30092e-16	38	13	883	25.8	22.7	28.1	0.701019	33	7.5	88	246	1.91	2.8	147
Acacia gaumeri	Miranda 8090	21.1556	-90.0259	12.0108	0	20	2	649	26.6	23.6	28.6	0.707242	33	8.4	43	193	2.38	4.49	108
Acacia gaumeri	Miranda 8229	21.1642	-89.648	11.2471	5.96354e-16	34	7	684	26.3	23.2	28.5	0.682749	16	7.9	50	183	2.09	3.66	126
Acacia gaumeri	Johnson 1721-80	21.1764	-88.1542	7.03019	0	35	19	1060	25.7	23	27.4	0.684906	20	7.3	113	289	1.77	2.56	189
Acacia gaumeri	Cabrera 13685	21.1816	-87.6414	6.87534	1.06018e-15	41	14	1091	25.8	23.3	27.4	0.652612	23	7.3	122	272	1.67	2.23	221
Acacia gaumeri	Peña 580	21.2085	-89.2885	10.0317	0	38	8	758	26.1	23	28.3	0.687335	19	7.9	66	204	1.98	3.09	135
Acacia gaumeri	Cabrera 8663	21.215	-86.7238	6.60965	8.13	58	18	1140	25.9	23.6	27.7	0.587719	37	7.4	137	232	1.46	1.69	274
Acacia gaumeri	Cabrera 12844	21.2322	-89.6554	12.0815	0	27	2	638	26.4	23.3	28.5	0.667712	11	8.4	43	163	2.11	3.79	125
Acacia gaumeri	Méndez 682	21.2467	-86.8555	6.75179	3.97569e-16	27	3	1120	26	23.6	27.8	0.596429	23	7.1	134	234	1.48	1.75	264
Acacia gaumeri	Gentry 48908	21.2667	-89.3666	10.9014	4.77083e-16	39	6	700	26.1	23.1	28.3	0.675714	16	8	56	182	2.01	3.25	132
Acacia gaumeri	Simá 1670	21.2735	-89.3195	10.6625	3.97569e-16	39	9	714	26.1	23	28.2	0.677871	22	8	59	187	2.01	3.17	134
Acacia gaumeri	Villegas 36	21.2803	-88.9275	9.08926	3.97569e-16	30	6	829	25.9	22.9	28	0.6924	16	7.6	79	227	1.93	2.87	145
Acacia gaumeri	Newman 255	21.2867	-89.1789	10.0758	1.98785e-16	38	15	752	26	22.9	28.1	0.683511	19	8	66	201	1.99	3.05	138
Acacia gaumeri	Simá 1399	21.2887	-87.7663	7.10531	0.92003	39	7	1054	25.8	23.3	27.4	0.660342	26	7.2	114	271	1.71	2.38	210
Acacia gaumeri	Cabrera 9659	21.2947	-89.2623	10.5947	6.62616e-17	37	5	718	26.1	23	28.2	0.678273	15	7.9	60	189	2.01	3.15	134
Acacia gaumeri	Ku 264	21.3002	-89.3299	11.0072	4.54365e-16	31	4	693	26.1	23.1	28.2	0.675325	13	8.2	56	180	2.02	3.21	131
Acacia gaumeri	Cabrera 13738	21.3715	-89.021	10.0066	4.25967e-17	15	3	756	26	22.9	28	0.683862	43	8.4	68	202	1.97	2.97	138
Acacia gaumeri	Durán 1631	21.3833	-88.8972	9.5736	1.32523e-16	23	2	788	25.9	22.9	27.9	0.685279	26	8.1	73	213	1.95	2.92	143
Acacia gaumeri	Grether 561	21.4712	-87.7079	7.42502	1.02232e-15	34	8	1007	25.7	23.2	27.4	0.653426	21	7.6	105	258	1.73	2.46	210
Acacia gaumeri	Simá 1615	21.5455	-88.2372	8.22357	2.65046e-16	33	2	908	25.7	23	27.3	0.674009	17	7.6	87	247	1.86	2.84	175
Acacia gaumeri	Cabrera 11569	21.5528	-88.2062	8.12759	0	33	6	917	25.7	23	27.3	0.672846	17	7.7	88	249	1.86	2.83	178
Acacia gaumeri	Cabrera 4663	21.5654	-88.1605	8.08578	1.79925	34	6	921	25.6	23	27.3	0.67101	14	7.7	89	249	1.85	2.8	181
Acacia gaumeri	Durán 3362	21.5694	-88.1528	8.09457	1.98785e-16	31	6	920	25.6	23	27.3	0.670652	16	7.8	89	249	1.84	2.8	181
Acacia gaumeri	Ucan 1144	21.5833	-88.1667	8.22026	1.13591e-16	33.9	1	908	25.7	23.1	27.3	0.669604	16.5	7.4	87	245	1.85	2.82	179
Acacia riparia	Blanco 38	15.9878	-95.6612	13.3114	7.11136	18	80	607	27.4	26.4	28.2	0.868204	4	7.2	46	187	1.66	4.07	33
Acacia riparia	López 417	16.0276	-97.4402	6.72975	1.85908	11	10	1173	26.9	25.5	28.4	0.873828	4	6.2	60	413	2.3	6.88	32
Acacia riparia	Breedlove 42325	16.0382	-92.2587	5.61698	2.55045	27	900	1107	22.2	19.9	25	0.838302	9	6.5	131	327	1.69	2.5	47
Acacia riparia	Calzada 19318	16.04	-95.39	14.3504	21.9874	12	115	568	27.6	26.3	28.9	0.894366	10	6.4	39	185	1.78	4.74	26
Acacia riparia	Diego 4705	16.7168	-99.6129	7.16202	3.97569e-16	14	36	1111	27.1	25.7	28.3	0.882988	7	6.1	30	436	2.83	14.53	31
Acacia riparia	Martínez 10281	16.7638	-91.0263	2.85298	6.77984	32	180	2605	25.6	22.5	28.1	0.678311	9	6.3	223	678	1.88	3.04	455
Acacia riparia	Freeland 107	16.8188	-99.8478	6.53058	21.2939	11	288	1161	26	24.8	27	0.880276	9	5.9	28	472	2.95	16.86	32
Acacia riparia	González 5	16.8224	-99.909	7.36235	16.7	26	80	1057	26.6	25.3	27.6	0.885525	10.9	5.2	21	428	2.97	20.38	27
Acacia riparia	Gallardo 491	17.7	-101.525	6.62602	24.8429	18	300	1099	25.2	24.1	26.5	0.840764	8	6.4	23	420	3.28	18.26	50
Acacia riparia	Téllez 7382	17.7213	-101.601	8.04029	22.3052	19	10	968	26.6	25.5	28	0.849174	8	6.8	20	357	2.97	17.85	41
Acacia riparia	Ayala 40	17.7376	-98.6092	8.35104	30.3414	25	1250	772	22.9	20.4	26	0.901554	9	6.5	86	296	1.86	3.44	21
Acacia riparia	Macqueen 173	17.8333	-101.75	8.15966	1.64203	14	25	952	26.6	25.5	28.2	0.842437	8	6.6	27	358	2.82	13.26	37
Acacia riparia	Guízar 3028	17.916	-101.833	8.37257	1.64295	15	40	926	26.5	25.4	28.3	0.836933	5	6.3	32	355	2.73	11.09	34
Acacia riparia	Chany 6536	17.9423	-91.7362	4.66706	7.95139e-16	22	5	1676	26.7	23.5	29.2	0.594272	3	5.9	118	391	1.98	3.31	363
Acacia riparia	Soro 8855	17.9736	-99.5718	10.474	4.68432	24	573	770	27.4	25.1	31.3	0.885714	6	7.1	56	307	2.2	5.48	23
Acacia riparia	Soro 5984	18.0024	-101.768	8.74525	13.7425	19	101	895	26.7	25.5	28.4	0.839106	3	6.8	28	355	2.87	12.68	37
Acacia riparia	Castañeda 392	18.1058	-98.3048	10.3763	13.4705	28	1100	667	24.2	21.3	26.9	0.88006	7	7.4	76	234	1.85	3.08	23
Acacia riparia	Soro 8802	18.1717	-99.1561	8.18049	14.9036	26	970	892	25.2	23	27.9	0.897982	6	6.9	80	363	1.96	4.54	22
Acacia riparia	Castañeda 557	18.2315	-98.1791	10.8818	15.3353	24	1330	592	22.9	20.2	25.3	0.891892	7	7.3	62	216	1.74	3.48	19
Acacia riparia	Juárez 1499	18.2475	-96.3855	3.11214	0.168698	21	49	2381	25.5	21.6	28.9	0.820244	8	6	139	963	2.57	6.93	210
Acacia riparia	Soro 4169	18.2684	-101.088	7.6722	6.13223	20	750	964	25.5	23.8	28.2	0.896266	5	6.6	24	459	3.17	19.12	30
Acacia riparia	Soro 347	18.2878	-101.045	8.53095	4.21486	27	442	953	27.6	25.7	30.9	0.896118	4	6.7	25	450	3.25	18	30
Acacia riparia	Soro 2295	18.3172	-100.787	8.14343	2.12281	24	450	1004	27.7	25.6	31.7	0.901394	3	7.1	32	470	3.06	14.69	28
Acacia riparia	Soro 1782	18.333	-100.748	8.53711	2.38329	22	350	970	28	25.8	32	0.898969	4	7.2	30	448	2.95	14.93	27
Acacia riparia	Bustamante 275	18.3923	-99.1293	8.08343	13.4892	28	840	875	24.6	22	27.5	0.891429	7	7	75	344	1.9	4.59	24
Acacia riparia	Martínez 641	18.4731	-99.9996	5.24448	22.2021	25	1200	1223	22.8	21	26	0.896157	9	6.4	58	517	2.41	8.91	34
Acacia riparia	Bustamante 256	18.5024	-99.2784	7.65464	4.26294	27	1110	970	25.6	22.6	28.9	0.892784	8	7.3	80	393	1.95	4.91	25
Acacia riparia	Figueroa 32	18.525	-100.243	5.7536	22.2166	26	850	1250	25	22.9	28.3	0.9024	11	6.3	48	573	2.89	11.94	35
Acacia riparia	Guízar 1504	18.5626	-98.3828	8.27432	7.68001	24	1450	740	22	19.4	24.3	0.887838	7	7.1	68	276	1.75	4.06	22
Acacia riparia	Guízar 995	18.565	-98.3706	8.28455	4.38872	23	1450	738	21.9	19.4	24.3	0.886179	7	7.2	68	274	1.74	4.03	22
Acacia riparia	Martínez s/n	18.6354	-99.0085	7.65465	3.40965	30	1040	860	23.2	20.4	26.2	0.890698	9	7.5	72	336	1.89	4.67	27
Acacia riparia	López 3	18.7516	-100.242	5.04525	9.09021	25	974	1304	23.2	20.8	26.4	0.881902	13	6.8	58	568	2.64	9.79	43
Acacia riparia	Soro 1942	18.7518	-102.807	6.45422	8.39131	21	975	1103	24.7	22.1	27.3	0.815956	5	6.2	31	447	2.91	14.42	79
Acacia riparia	Soro 2173	18.7761	-102.83	5.59699	26.4184	25	1225	1196	23.5	21	26.1	0.805184	8	6.2	33	474	2.9	14.36	94
Acacia riparia	Dorado 658	18.8054	-99.0904	6.57188	8.3095	31	1031	939	22.1	19.3	25.1	0.884984	8	7.4	76	367	1.93	4.83	33
Acacia riparia	de Jesús 224	18.8212	-99.1044	6.33677	3.21734	29	1108	971	22.1	19.4	25	0.887745	8	7.4	76	386	1.98	5.08	33
Acacia riparia	Fuchs 117	18.823	-99.1101	6.24085	9.98903	26	1150	984	22	19.4	25	0.888211	9	7.2	76	394	2.01	5.18	33
Acacia riparia	González 717	18.8288	-103.124	5.89236	5.26316	24	1050	1152	23.8	20.9	26.2	0.799479	7	6.3	36	450	2.61	12.5	100
Acacia riparia	Soro 9173	18.8556	-102.789	8.68771	9.94643	23	500	903	26.8	24.2	29.7	0.834994	5	7.1	24	387	3.01	16.12	57
Acacia riparia	Dorado 3623	18.8605	-99.1215	5.95266	10.0683	32	1160	1014	21.7	19.1	24.7	0.886588	15	6.5	78	409	2.05	5.24	36
Acacia riparia	Rzedowski 12570	18.8662	-99.1202	5.64402	29.6811	31	1350	1045	21.3	19	24.2	0.888995	14	6.6	75	427	2.11	5.69	33
Acacia riparia	Ibarra 5679	18.9142	-103.684	8.91541	11.5267	20	135	863	26.3	24.3	28	0.822711	3	6.7	16	357	4.07	22.31	72
Acacia riparia	Dorado 3612	18.9728	-99.1438	4.97427	4.4297	28	1480	1127	20.5	18.4	23.3	0.881988	9	6.7	77	464	2.2	6.03	36
Acacia riparia	Maillet CUIDA-318	19.2156	-103.934	9.88522	2.13863	21	250	758	25.8	23.5	27.8	0.8219	5	6.3	13	343	4.72	26.38	60
Acacia riparia	Ventura 14061	19.2528	-96.579	7.26268	2.06531	24	250	986	24.8	21.1	27.8	0.860041	6	6.2	66	399	2.25	6.05	71
Acacia riparia	Ramos 316	19.3409	-96.6584	6.79196	4.99373	25	443	995	23.7	20	26.6	0.825126	9	6.5	82	356	2.05	4.34	95
Acacia riparia	Dorantes 1451	19.3824	-96.6532	7.64914	5.53234	24	250	932	24.7	20.9	27.7	0.853004	7	6.5	66	364	2.17	5.52	74
Acacia riparia	Magallanes 3278	19.4382	-103.35	6.37437	18.1491	27	1219	991	22.5	19.6	24.8	0.828456	7	6.2	24	423	3.23	17.62	73
Acacia riparia	Dieterle 4142	19.4683	-105.032	9.08475	7.15474	20	50	826	25.8	22.8	28.4	0.79661	13	6.5	7	346	6.31	49.43	79
Acacia riparia	Álvarez 10546	19.5786	-88.9983	7.52621	9.54166e-15	28	91	1011	26.1	22.8	28.7	0.684471	7	6.9	111	265	1.82	2.39	169
Acacia riparia	Cuevas 3666	19.5948	-103.99	8.82382	1.53636	28	700	806	24.7	21.5	27.3	0.820099	6	6.6	18	352	3.47	19.56	71
Acacia riparia	Dorantes 1414	19.5997	-96.3962	6.4114	3.18055e-16	21	20	1140	25.2	21.2	28.1	0.814912	13	6.7	60	448	2.56	7.47	111
Acacia riparia	Sorensen 7810	19.7	-104.2	6.9407	19.3871	23	944	978	23.8	19.9	26.8	0.827198	4	6.5	20	438	3.54	21.9	79
Acacia riparia	Magallanes 1634	19.7953	-104.055	9.1471	18.99	25	805	775	24.6	21	27.5	0.820645	5	6.7	19	336	3.05	17.68	67
Acacia riparia	Pavón 67	19.8032	-90.4439	6.41898	2.27096	31	19	1191	26.2	22.9	29.1	0.768262	11	7.2	80	444	2.78	5.55	143
Acacia riparia	Cabrera 14412	19.8037	-90.4843	6.30852	8.04087	24	39	1209	26.1	22.8	29.1	0.765922	9	7.2	79	456	2.84	5.77	147
Acacia riparia	Gutiérrez 6980	19.8042	-90.525	6.36929	3.38619	24	20	1205	26.3	23	29.2	0.766805	6	7.2	76	462	2.92	6.08	145
Acacia riparia	Magallanes 2782	19.8166	-103.77	5.09011	12.6331	30	1642	1021	19.4	16.2	22.3	0.811949	10	6.1	43	425	2.73	9.88	90
Acacia riparia	McVaugh 26046	19.8606	-104.288	7.51481	20.0973	28	1000	878	23.2	19.3	26.4	0.818907	6	6.7	22	393	3.25	17.86	80
Acacia riparia	Cabrera 3553	19.9188	-87.8041	5.9897	0.113063	40	10	1262	25.9	23.3	27.7	0.652139	33	7.6	156	302	1.6	1.94	241
Acacia riparia	Cabrera 14032	20.0859	-90.2032	7.41188	1.65654e-16	27	8	1044	26.5	23.5	29.1	0.77682	17	7.3	91	332	2.17	3.65	124
Acacia riparia	Cabrera 12758	20.1584	-90.1524	7.55911	1.21227	25	19	1032	26.6	23.7	29.1	0.77907	11	7.2	94	320	2.09	3.4	122
Acacia riparia	Chan 5443	20.3	-90.4333	8.06468	0	17	2	974	26.8	23.8	29.1	0.777207	37	8	71	347	2.44	4.89	115
Acacia riparia	Chan 1674	20.3	-90.0833	7.40551	0	26	6	1053	26.6	23.7	29.1	0.776828	13	7.3	95	346	2.26	3.64	121
Acacia riparia	Cabrera 11157	20.3303	-86.9197	5.9538	1.8	28	3	1277	26.1	23.8	27.8	0.598277	31	7.9	162	258	1.42	1.59	287
Acacia riparia	Tun 27	20.3966	-90.1264	7.62244	1.98785e-16	26	8	1025	26.7	23.7	29	0.782439	12	7.4	90	360	2.33	4	115
Acacia riparia	Cabrera 14308	20.4008	-90.1992	7.89718	1.13591e-16	26	7	992	26.7	23.8	29	0.78629	14	7.4	85	357	2.31	4.2	111
Acacia riparia	Cabrera 13871	20.4026	-90.1896	7.8497	1.98785e-16	26	5	998	26.7	23.8	29	0.785571	14	7.3	87	358	2.29	4.11	112
Acacia riparia	Cabrera 9577	20.5047	-89.7672	7.17664	4.66702	28	25	1070	26.3	23.2	28.8	0.75514	9	7.3	105	345	2.18	3.29	131
Acacia riparia	Téllez 3520	20.5536	-87.6932	6.12835	1.27693	38	22	1231	25.9	23.4	27.6	0.657189	22	7.3	151	299	1.62	1.98	231
Acacia riparia	Cabrera 14302	20.5653	-89.9816	7.55773	3.59928	30	40	1022	26.4	23.4	28.8	0.767123	9	7.2	91	352	2.35	3.87	122
Acacia riparia	Chan 5701	20.5707	-89.9153	7.5902	7.95139e-16	30	15	1020	26.5	23.4	28.9	0.763725	10	7.3	93	343	2.3	3.69	123
Acacia riparia	Cabrera 9189	20.6321	-89.7208	7.4534	7.95139e-16	33	16	1030	26.3	23.2	28.8	0.750485	15	7.4	102	332	2.13	3.25	131
Acacia riparia	Chan 6898	20.6399	-90.2108	8.74777	3.97569e-16	28	6	896	26.7	23.8	28.9	0.777902	13	7.4	71	329	2.37	4.63	106
Acacia riparia	Cabrera 9730	20.658	-88.5353	6.19868	2.8625e-15	32	28	1208	25.8	22.7	28.1	0.725166	18	7.5	148	346	1.76	2.34	171
Acacia riparia	Cabrera 11634	20.7536	-88.5755	6.43287	1.59028e-15	34	28	1162	25.7	22.7	28.1	0.72117	25	7.4	138	333	1.78	2.41	170
Acacia riparia	Pérez 495	20.7932	-89.2521	7.35973	1.19271e-15	34	18	1023	25.9	22.6	28.6	0.729228	14	7.5	113	306	1.89	2.71	144
Acacia riparia	Grether 379	20.8215	-89.7863	8.58575	7.95139e-16	31	13	898	26.4	23.3	28.7	0.740535	23	7.5	80	286	2.18	3.58	124
Acacia riparia	Pérez 730	20.8472	-89.775	8.7282	5.30092e-16	31	11	883	26.4	23.3	28.7	0.737259	16	7.4	78	279	2.18	3.58	124
Acacia riparia	Grether 468	20.8786	-88.9903	7.33694	0	35	21	1018	25.7	22.5	28.3	0.721022	14	7.5	113	295	1.84	2.61	150
Acacia riparia	Reyes 693	20.9167	-89.8125	9.34462	6.36111e-16	36	6	827	26.4	23.4	28.7	0.729141	20	7.8	69	257	2.19	3.72	122
Acacia riparia	Chan 1849	20.945	-89.7609	9.41514	0	32	8	819	26.4	23.3	28.6	0.724054	19	7.8	68	250	2.17	3.68	123
Acacia riparia	Téllez 11004	20.95	-104.55	6.04658	34.8703	25	1020	1009	21.9	18.2	24.6	0.875124	8	6.1	33	495	3	15	64
Acacia riparia	Puch 962	20.9667	-89.4167	8.64318	0	34	8	880	26.1	22.9	28.5	0.714773	17	7.5	85	256	1.97	3.01	136
Acacia riparia	Ku 794	21.0125	-89.8083	10.1337	3.97569e-16	38	6	763	26.4	23.4	28.6	0.715596	35	7.7	60	228	2.19	3.8	121
Acacia riparia	Téllez 9960	21.0167	-104.5	4.28967	28.2743	29	1606	1084	17.8	14.4	20.6	0.863469	7	6	27	537	3.35	19.89	81
Acacia riparia	Pérez 804	21.025	-89.4167	9.07747	1.98785e-16	37	7	839	26.1	22.9	28.5	0.706794	29	7.7	78	239	1.98	3.06	136
Acacia riparia	Simá 2273	21.0288	-89.6392	9.80587	6.81547e-16	24	9	783	26.3	23.2	28.5	0.706258	26	7.3	65	225	2.09	3.46	129
Acacia riparia	Miranda 8084	21.0326	-89.9005	10.5736	1.70387e-16	34	4	734	26.5	23.5	28.6	0.720708	25	7.8	55	224	2.27	4.07	114
Acacia riparia	Ku 489	21.0638	-89.4553	9.49813	4.54365e-16	36	11	803	26.1	23	28.5	0.701121	25	7.8	71	225	1.99	3.17	135
Acacia riparia	Pérez 189	21.0728	-89.3424	9.2097	0	37	6	825	26.1	22.9	28.4	0.701818	22	7.8	76	231	1.97	3.04	137
Acacia riparia	Cabrera 8968	21.0919	-89.5968	10.2882	5.11161e-16	37	8	746	26.3	23.2	28.5	0.69437	26	7.9	60	207	2.07	3.45	130
Acacia riparia	Téllez 11055	21.1167	-104.283	7.20154	14.9305	26	1025	908	23.1	19.2	26.3	0.884361	7	6.2	23	479	3.2	20.83	57
Acacia riparia	Téllez 10537	21.3665	-104.56	6.524	27.5585	26	793	1021	23.4	19.8	26.5	0.867777	10.9	6	16	532	3.87	33.25	80
Acacia riparia	Téllez 9544	21.3667	-104.533	6.768	21.0898	28	767	1000	23.7	20	26.9	0.87	6	6.4	17	522	3.83	30.71	77
Acacia riparia	Ramírez 822	21.9167	-105.217	4.75367	12.1149	23	300	1498	24.7	21.2	27.4	0.866489	4	6.3	10	782	7.89	78.2	103
Acacia riparia	Frías 867	21.9406	-105.221	5.06978	8.44278	25	73	1476	25.7	22	28.5	0.871274	6	6.3	10	783	9.05	78.3	96
Acacia riparia	Seigler 13816	21.9666	-98.896	4.8982	31.604	24	187	1444	24.5	17.9	28.9	0.798476	8	7	160	464	1.85	2.9	149
Acacia riparia	Frías 1396	22.2895	-105.365	6.20905	0.797925	20	9	1215	25.9	21.9	28.9	0.85679	6	6.9	6	664	8.73	110.67	97
Acacia riparia	Chazaro 5142	22.9972	-105.842	8.5069	19.6978	23	38	870	25.5	21.7	28.6	0.795402	5	6.9	7	431	12.31	61.57	113
Acacia riparia	González 197	23.1908	-106.219	9.36154	7.95139e-16	22	16	780	25.2	20.8	29.2	0.783333	8	7.4	4	383	18.71	95.75	93
Acacia riparia	van Devender 2004-1430	23.3231	-105.936	8.21298	7.55396	25	231	878	24.9	20.6	28.6	0.797267	7	6	7	439	12.21	62.71	100
Acacia riparia	van Devender 2006-191	23.3308	-105.984	8.15604	7.25791	26	253	878	24.8	20.5	28.4	0.797267	5	6	7	439	12.46	62.71	98
Acacia riparia	Morán 7603	23.3666	-105.95	7.08784	10.4027	25	500	979	24.2	20.2	27.7	0.790603	5	6.2	10	487	9.75	48.7	120
Acacia riparia	Trejo 2616	24.5	-106.75	5.77217	25.7349	27	490	1229	24.6	19.6	29.2	0.776241	7	6.1	10	640	8.17	64	178
Acacia riparia	Vega 2655	24.8763	-106.976	8.26451	4.21509	21	180	896	25.5	20.4	30	0.752232	5	6.9	11	465	8.91	42.27	136
Chloroleucon mangense	Reyes 14	15.6547	-92.003	5.59421	3.36205	28	800	1210	23.8	21.4	26.3	0.809917	7	6.4	100	365	1.88	3.65	80
Chloroleucon mangense	Nava 503	15.7265	-96.1621	8.02878	1.32523e-16	14	4	973	26.7	25.4	27.8	0.889003	27	6.9	77	335	1.97	4.35	37
Chloroleucon mangense	Nava 1305	15.746	-96.1761	7.55273	1.68431	12	52	1024	26.5	25.2	27.6	0.887695	9	6.4	82	355	1.98	4.33	38
Chloroleucon mangense	Salas 3553	15.7512	-96.1437	7.59863	9.08453	13	60	1019	26.5	25.3	27.6	0.886163	6	6.3	83	351	1.95	4.23	38
Chloroleucon mangense	Salas 2603	15.7516	-96.1418	8.02154	21.677	13	10	975	26.7	25.4	27.9	0.888205	6	6.3	78	335	1.96	4.29	37
Chloroleucon mangense	Salas 5939	15.7644	-96.196	7.13395	2.89262	14	90	1075	26.3	25	27.5	0.884651	4	6.3	87	374	1.98	4.3	41
Chloroleucon mangense	Sánchez 597	15.7652	-96.1904	7.12071	2.98583	15	93	1077	26.3	25	27.5	0.883008	4	6.3	87	374	1.98	4.3	42
Chloroleucon mangense	Juárez 2221	15.7731	-96.2288	6.88357	3.6421	13	110	1108	26.2	24.9	27.4	0.883574	3	6.3	89	388	2	4.36	43
Chloroleucon mangense	Salas 5387	15.7736	-96.2172	6.80518	3.97601	13	120	1119	26.1	24.9	27.3	0.882931	2	6.3	91	391	1.99	4.3	43
Chloroleucon mangense	Saynes 5467	15.7739	-96.2161	7.03588	4.33479	12	95	1087	26.2	24.9	27.4	0.884085	2	6.2	87	379	1.99	4.36	42
Chloroleucon mangense	Nava 847	15.7746	-96.203	7.31844	1.08144	13	70	1052	26.4	25.1	27.6	0.886882	2	6.3	84	367	1.99	4.37	39
Chloroleucon mangense	Juárez 2183	15.7832	-96.1927	7.24105	5.74367	13	80	1062	26.3	25.1	27.5	0.885122	2	6.3	86	369	1.97	4.29	40
Chloroleucon mangense	Reyes 2997/B024-20	15.798	-96.1141	7.87689	1.37258	14	40	991	26.7	25.5	27.8	0.885974	4	6.6	81	340	1.93	4.2	37
Chloroleucon mangense	Sousa 7106	15.803	-96.8392	8.36455	1.36464	15	75	897	25.8	24.4	27.3	0.887402	4	6.5	67	336	2.33	5.01	28
Chloroleucon mangense	Elorsa 3879	15.8316	-95.975	8.60765	4.63138	16	60	915	26.9	25.8	27.9	0.88306	14	6.7	78	306	1.83	3.92	35
Chloroleucon mangense	Elorsa 2135	15.8333	-95.9577	9.13188	1.043	17	9	872	27.1	26	28.2	0.883028	20	6.9	72	290	1.83	4.03	35
Chloroleucon mangense	Elorsa 1143	15.8341	-95.9923	8.2836	1.56951	15	80	945	26.7	25.7	27.8	0.881481	17	6.7	81	317	1.83	3.91	36
Chloroleucon mangense	Rivera 711	15.8395	-95.9726	8.71934	12.4727	15	50	905	26.9	25.8	28	0.882873	16	6.9	76	303	1.83	3.99	35
Chloroleucon mangense	Elorsa 3759	15.8417	-95.978	7.98356	1.58427	14	130	973	26.6	25.6	27.6	0.879753	10	6.7	86	327	1.82	3.8	36
Chloroleucon mangense	Elorsa 1050	15.8417	-95.9763	8.60437	16.5071	14	60	915	26.9	25.8	27.9	0.88306	10	6.7	78	306	1.83	3.92	35
Chloroleucon mangense	Elorsa 7611	15.8435	-95.9799	8.91348	1.96351	14	20	890	27	25.9	28.1	0.883146	10	6.7	73	298	1.85	4.08	35
Chloroleucon mangense	Elorsa 2563	15.844	-95.9575	8.88989	16.2507	14	45	890	27	25.9	28	0.882022	11	6.5	75	297	1.82	3.96	35
Chloroleucon mangense	Elorsa 3845	15.846	-95.9883	7.99486	4.76862	14	120	972	26.6	25.6	27.7	0.880658	7	6.5	86	327	1.82	3.8	36
Chloroleucon mangense	Elorsa 920	15.8463	-95.9879	7.65278	11.0967	14	160	1008	26.4	25.5	27.5	0.878968	7	6.5	91	340	1.81	3.74	36
Chloroleucon mangense	Perret 34	15.8468	-95.9825	8.42811	13.5909	14	75	932	26.8	25.8	27.9	0.880901	10	6.7	80	313	1.83	3.91	36
Chloroleucon mangense	Elorsa 2445	15.8526	-95.9637	8.85218	4.1342	13	45	893	26.9	25.9	28	0.882419	5	6.7	75	298	1.82	3.97	35
Chloroleucon mangense	Arellanes 167	15.8586	-95.8664	10.0401	6.27856	16	15	799	27.3	26.2	28.2	0.881101	18	6.7	65	261	1.78	4.02	33
Chloroleucon mangense	Sousa 11599	15.9	-91.9943	6.27371	3.45819	28	600	1107	24.3	21.6	27.4	0.812105	6	6.8	94	346	1.97	3.68	74
Chloroleucon mangense	Saynes 3947	15.917	-95.7886	11.1865	5.30092e-16	18	10	724	27.5	26.4	28.4	0.875691	11	7.2	58	231	1.73	3.98	34
Chloroleucon mangense	Elorsa 7462	15.9325	-95.6839	12.6124	8.87431	18	30	645	27.6	26.5	28.4	0.872868	19	7.2	50	201	1.69	4.02	33
Chloroleucon mangense	Salas 3458	15.954	-95.8513	9.97859	3.74012	14	100	794	27	26	28	0.876574	5	6.7	68	259	1.74	3.81	34
Chloroleucon mangense	Elorsa 6261	15.9926	-95.6687	12.9935	16.8844	16	110	618	27.3	26.3	28.1	0.868932	4	7	49	191	1.66	3.9	33
Chloroleucon mangense	Martínez 2121	15.9943	-95.4659	14.7367	1.11884	17	14	562	28	26.7	29.1	0.880783	10	6.9	38	177	1.73	4.66	30
Chloroleucon mangense	Breedlove 42136	16.0082	-92.1006	6.26169	7.63333e-14	24	900	1005	22.4	20.1	25.4	0.825871	7	6.9	105	293	1.73	2.79	55
Chloroleucon mangense	Elorsa 5309	16.0101	-95.7021	12.8092	22.3805	16	80	629	27.4	26.3	28.2	0.869634	3	6.5	49	196	1.67	4	33
Chloroleucon mangense	Breedlove 50340	16.0201	-92.0148	5.14311	4.81933	29	1080	1146	21.3	19.1	24	0.803665	6	6.6	109	344	1.8	3.16	85
Chloroleucon mangense	Martínez 22102	16.0978	-92.2103	6.26398	1.80052	23	800	1019	22.7	20.3	25.6	0.835132	7	6.7	131	287	1.58	2.19	47
Chloroleucon mangense	Sousa 7445	16.0998	-95.3786	13.9132	1.65242	16	10	599	28.1	26.6	29.6	0.891486	4	7.4	39	197	1.81	5.05	29
Chloroleucon mangense	Sousa 11904	16.1187	-92.2048	6.58685	15.6768	28	600	1019	23.6	21.1	26.4	0.8263	8	6.6	131	292	1.57	2.23	57
Chloroleucon mangense	Breedlove 53730	16.1584	-92.2027	4.58491	41.2133	24	1200	1219	20.5	18.4	22.8	0.830189	9	6.2	142	382	1.74	2.69	55
Chloroleucon mangense	Zizumbo 504	16.2144	-95.127	11.0874	28.6224	13	53	744	27.9	25.9	29.8	0.918011	5	6.9	50	259	1.93	5.18	27
Chloroleucon mangense	Zizumbo 465	16.2153	-95.1202	10.8322	0.932369	12	8	769	28.1	26.1	30	0.914174	8	6.9	52	267	1.93	5.13	29
Chloroleucon mangense	Breedlove 24433	16.2855	-93.8757	6.1254	6.86866	13	250	1236	26	24.4	27.7	0.910194	5	5.9	124	446	2.05	3.6	26
Chloroleucon mangense	Sousa 13115	16.2866	-93.8663	5.9774	25.7272	12	200	1283	26.3	24.7	28	0.907249	5	6.1	130	458	2.04	3.52	28
Chloroleucon mangense	Voorhies 56-5	16.2879	-92.3413	4.50402	1.5285	22	1217	1244	20.5	18.5	22.5	0.850482	8	6.3	159	401	1.71	2.52	34
Chloroleucon mangense	Martínez 2151	16.3026	-95.455	12.8223	25.3072	15	486	574	25.4	23.7	27.2	0.907666	7	6.1	41	207	2.01	5.05	19
Chloroleucon mangense	Martínez 308	16.3137	-95.4481	13.7437	3.7617	18	373	554	26.1	24.2	28	0.913357	7	6.3	38	197	1.98	5.18	18
Chloroleucon mangense	Reyes 5319b	16.3186	-93.8711	6.93539	25.1081	10	450	1037	25	23.4	26.5	0.922854	7	6	101	395	2.06	3.91	17
Chloroleucon mangense	Martínez 1128	16.3294	-95.4743	13.591	20.4639	20	400	555	25.9	24	27.8	0.913514	6	6.5	39	199	1.98	5.1	18
Chloroleucon mangense	Sousa 7466	16.3298	-95.2654	10.726	4.24074e-15	18	25	770	27.9	25.7	30	0.898701	2	7.3	47	275	2.02	5.85	32
Chloroleucon mangense	Tenorio 5490	16.3332	-95.2835	10.9216	0.358467	18	50	753	27.8	25.6	29.9	0.900398	5	7	46	270	2.03	5.87	30
Chloroleucon mangense	Trejo 1250	16.3427	-95.4155	13.7561	17.4117	21	250	574	26.9	24.8	28.9	0.918118	4	6.6	36	208	2.03	5.78	17
Chloroleucon mangense	Torres 8376	16.3574	-95.3716	12.2667	2.61161	19	149	660	27.5	25.2	29.6	0.913636	3	6.9	39	243	2.06	6.23	21
Chloroleucon mangense	Guerrero 387	16.3598	-95.68	12.6667	2.9353	22	320	603	26.2	24.3	28.1	0.908789	7	7	52	212	1.81	4.08	19
Chloroleucon mangense	Sousa 8627	16.3699	-95.606	13.6534	2.10669	23	200	580	27	24.9	29	0.915517	7	6.4	46	204	1.82	4.43	18
Chloroleucon mangense	Merrill 2883	16.3813	-95.2485	10.4994	2.64321	22	50	779	27.7	25.3	29.8	0.901155	3	7.5	47	281	2.07	5.98	31
Chloroleucon mangense	Guerrero 383	16.3846	-95.6348	13.2556	2.11107	22	280	583	26.4	24.4	28.5	0.912521	5	7.1	47	206	1.84	4.38	18
Chloroleucon mangense	Torres 139	16.3849	-95.3237	12.4602	27.2783	21	450	591	25.4	23.4	27.3	0.903553	6	6.7	34	215	2.2	6.32	23
Chloroleucon mangense	Martínez 2169	16.3967	-95.6044	13.6246	5.00758	17	214	578	26.9	24.7	28.9	0.916955	3	7.2	46	204	1.83	4.43	17
Chloroleucon mangense	Cervantes 1516	16.407	-95.591	13.5668	22.6691	20	195	584	27	24.8	29.1	0.917808	3	7.1	46	207	1.85	4.5	17
Chloroleucon mangense	Dorado 1619	16.5407	-95.2019	10.8398	2.79513	18	150	718	26.6	24.1	28.9	0.898329	4	6.3	39	256	2.24	6.56	29
Chloroleucon mangense	Johnson 341-78	16.5561	-94.6555	7.75996	4.77083e-15	15	52	1004	26.6	24.4	28.8	0.905378	3	7	74	320	1.99	4.32	36
Chloroleucon mangense	Sousa 11947	16.5859	-96.033	11.0032	10.719	27	700	631	24.2	22	26.6	0.909667	6	6.7	75	231	1.73	3.08	16
Chloroleucon mangense	Sousa 8721	16.5919	-95.1602	8.95222	1.65525	19	50	879	26.8	24.2	29.2	0.881684	4	7.1	50	315	2.26	6.3	43
Chloroleucon mangense	Sousa 10080	16.6166	-96.0353	10.2865	17.8075	26	600	684	24.5	22.1	27	0.902047	6	7.3	78	248	1.73	3.18	21
Chloroleucon mangense	Pérez 1301	16.6448	-95.0147	8.09883	6.86903	16	90	941	26.1	23.5	28.7	0.863974	5	6.8	56	322	2.19	5.75	58
Chloroleucon mangense	Sousa 7492	16.6567	-97.8486	4.22656	6.69845	15	700	1717	25.1	23.9	26.8	0.878858	5	5.6	131	655	2.12	5	43
Chloroleucon mangense	Saynes 1245	16.6628	-96.0901	11.0897	33.2141	28	1000	591	23.2	20.9	25.6	0.910321	9	7	78	216	1.65	2.77	17
Chloroleucon mangense	Gallardo 1993	16.6648	-95.0055	7.81263	24.3759	20	215	934	25.2	22.5	27.8	0.847966	6	6.7	51	314	2.26	6.16	70
Chloroleucon mangense	Sousa 8579	16.6654	-96.1219	9.87116	16.8191	30	865	683	23.7	21.3	26.1	0.900439	9	7	83	254	1.76	3.06	23
Chloroleucon mangense	Saynes 1205	16.6678	-96.2993	9.18708	27.7813	29	900	743	23.9	21.5	26.4	0.889637	8	7.3	97	265	1.61	2.73	30
Chloroleucon mangense	Macqueen 404	16.7156	-99.1181	6.37551	1.79319	15	100	1225	26.7	25.2	27.8	0.885714	4	6	35	451	2.62	12.89	41
Chloroleucon mangense	Diego 4105	16.7677	-99.6667	7.12825	1.33041	16	60	1115	27.1	25.5	28.3	0.880717	4	6	30	443	2.87	14.77	31
Chloroleucon mangense	Boege 515	16.8286	-99.778	7.58421	0.932369	11	11	1051	27.1	25.6	28.4	0.884872	6	6.4	26	423	2.88	16.27	28
Chloroleucon mangense	Villanueva s/n	16.922	-99.8142	7.59617	5.13677	15	58	1045	27	25.4	28.4	0.885167	9	6.5	26	424	2.85	16.31	27
Chloroleucon mangense	Lozada 45	17.0836	-100.363	8.59337	3.97569e-16	11	5	905	26.6	25.4	27.5	0.866298	12	6.6	19	344	2.86	18.11	39
Chloroleucon mangense	Padilla s/n	17.5088	-101.217	8.78709	8.0046	15	20	883	26.5	25.3	27.6	0.847112	4	6.4	19	330	3.27	17.37	43
Chloroleucon mangense	Martínez 5176	17.6024	-101.423	7.06119	4.45007	13	220	1046	25.5	24.4	26.7	0.840344	4	6.5	21	393	3.29	18.71	50
Chloroleucon mangense	Ladd 228	17.6518	-101.567	7.52135	1.81538	18	105	1007	26	24.9	27.3	0.846077	8	6.6	21	373	3.1	17.76	44
Chloroleucon mangense	German 1111	17.6838	-91.6531	3.75242	0.800642	15	27	2064	26.5	23.3	29	0.601744	5	6.1	177	454	1.82	2.56	465
Chloroleucon mangense	Gallardo 311	17.7	-101.525	6.91745	26.0538	17	250	1066	25.5	24.4	26.8	0.842402	7	6.3	23	405	3.22	17.61	48
Chloroleucon mangense	Téllez 7380	17.7647	-101.675	8.0486	3.59637	17	10	967	26.6	25.5	28.1	0.847983	15	6.6	22	359	2.9	16.32	39
Chloroleucon mangense	Peralta 496	17.7974	-101.626	6.97549	8.29577	14	260	1061	25.5	24.4	27	0.840716	4	6.2	24	407	3.17	16.96	48
Chloroleucon mangense	Contreras 1756	17.82	-99.0664	7.56959	13.0219	26	1000	934	24.6	22.3	27.5	0.888651	8	7	87	377	1.97	4.33	26
Chloroleucon mangense	Zamudio 527	17.8249	-91.6346	4.28226	1.59028e-15	17	13	1821	26.6	23.5	29.2	0.602416	5	6.3	145	416	1.89	2.87	399
Chloroleucon mangense	Martínez 38	17.8289	-99.0736	7.5762	19.7741	25	1100	899	23.9	21.5	26.7	0.888765	7	7.2	85	364	1.97	4.28	26
Chloroleucon mangense	Martínez 30426	17.8658	-89.7756	5.41331	8.48148e-15	40	200	1367	25.5	22.1	28.1	0.642282	6	6.9	149	296	1.63	1.99	277
Chloroleucon mangense	Johnson 1261-79	17.8763	-101.749	8.25985	1.59028e-15	16	50	939	26.5	25.4	28.2	0.841321	4	6.4	28	358	2.82	12.79	37
Chloroleucon mangense	Guízar 2975	17.9024	-101.836	8.48643	11.1735	14	4	921	26.7	25.6	28.4	0.839305	6	6.4	31	352	2.73	11.35	33
Chloroleucon mangense	Guízar 3456	17.9196	-101.831	8.50055	1.3548	15	20	917	26.6	25.5	28.4	0.837514	5	6.3	31	352	2.73	11.35	34
Chloroleucon mangense	Pimentel s/n	17.9818	-101.806	8.80787	5.46864	21	50	890	26.8	25.6	28.5	0.838202	3	6.9	31	348	2.73	11.23	33
Chloroleucon mangense	Guízar 3041	17.9821	-101.81	8.80112	8.05386	20	50	890	26.7	25.6	28.5	0.838202	4	6.9	31	348	2.73	11.23	33
Chloroleucon mangense	Macqueen 443	17.9985	-101.756	9.2067	25.619	19	20	866	27.1	25.9	28.9	0.840647	6	6.8	28	341	2.77	12.18	35
Chloroleucon mangense	Comisión de Dioscoreas 1464	18.1264	-95.1364	4.90236	0.561998	21	61	1567	26.3	22.3	30	0.730057	5	6.1	78	568	2.9	7.28	213
Chloroleucon mangense	Soto 2779	18.176	-102.932	7.21415	7.96508	17	47	1088	26.8	25	28.3	0.848346	9	6.6	23	471	4.19	20.48	48
Chloroleucon mangense	Martínez 5224	18.1771	-101.701	6.99129	16.1518	15	600	1033	25	23.5	26.4	0.841239	5	6.3	21	435	3.65	20.71	58
Chloroleucon mangense	Calónico 13447	18.1821	-101.512	7.54363	1.5287	16	500	997	25.9	24.4	27.5	0.859579	4	6	20	435	3.51	21.75	46
Chloroleucon mangense	Johnson 1213-79	18.2182	-102.251	6.87702	21.5298	12	693	992	23.9	22	25.4	0.816532	6	6	24	397	3.6	16.54	69
Chloroleucon mangense	Martínez 29950	18.2492	-89.8144	6.36724	0.975142	42	205	1160	25.5	22.4	28.1	0.657759	9	7.2	139	257	1.7	1.85	221
Chloroleucon mangense	Macías s/n	18.2699	-87.8549	4.78904	3.97569e-16	25	10	1569	25.8	22.8	27.6	0.629063	30	7.6	156	351	1.5	2.25	346
Chloroleucon mangense	Martínez 30765	18.2764	-89.8261	6.5899	0.975295	47	170	1129	25.6	22.5	28.3	0.660762	10	7.3	135	252	1.71	1.87	213
Chloroleucon mangense	Calónico 13086	18.3436	-101.851	11.1473	40.1642	24	200	740	27.9	25.9	29.6	0.837838	13	6.9	16	333	3.7	20.81	46
Chloroleucon mangense	Martínez 35229	18.3881	-89.8981	6.62726	1.86474	47	222	1108	25.4	22.4	28	0.668773	9	7.2	132	257	1.78	1.95	205
Chloroleucon mangense	Torres 1613	18.4371	-102.075	8.6213	8.84182	18	650	845	25.2	23.1	27.1	0.821302	4	6.6	20	356	3.63	17.8	61
Chloroleucon mangense	Brigada Dioscoreas 1207	18.444	-95.2132	2.86994	4.13927	19	289	2422	24.2	20.6	27.4	0.619323	5	6	124	684	2.92	5.52	495
Chloroleucon mangense	Guízar 3571	18.451	-98.7938	8.84872	5.12486	28	1200	780	24.1	21.3	26.9	0.9	7	7.1	63	317	2.15	5.03	20
Chloroleucon mangense	Álvarez 7772	18.5177	-89.7064	7.00851	1.68789	46	199	1058	25.6	22.5	28.3	0.678639	7	7.5	127	249	1.71	1.96	194
Chloroleucon mangense	Madrigal 1066	18.5232	-102.377	5.68874	8.84413	17	1000	1163	23.3	21.1	25.4	0.821152	5	6.5	32	475	3.61	14.84	71
Chloroleucon mangense	Álvarez 4401	18.5436	-89.9128	6.99144	3.16479	44	204	1052	25.4	22.5	28.1	0.685361	6	7.3	120	260	1.87	2.17	187
Chloroleucon mangense	Martínez 31939	18.5975	-90.0844	7.18714	3.18055e-15	47	96	1042	25.8	22.9	28.5	0.709213	6	7.1	109	283	2.07	2.6	166
Chloroleucon mangense	Álvarez 4449	18.6021	-90.0928	7.10466	1.27222e-14	45	111	1051	25.7	22.8	28.4	0.710752	6	7.2	110	287	2.07	2.61	166
Chloroleucon mangense	Álvarez 4463	18.6022	-90.0928	7.10466	0.308165	45	111	1051	25.7	22.8	28.4	0.710752	6	7.2	110	287	2.07	2.61	166
Chloroleucon mangense	Chavelas 1460	18.6098	-90.7673	5.71828	9.0873e-15	40	92	1324	26	22.8	28.8	0.741692	5	6.9	103	457	2.43	4.44	178
Chloroleucon mangense	Soto 3606	18.7258	-102.255	11.083	6.86128	25	287	735	27.6	24.8	30.4	0.829932	2	7.3	19	324	3.69	17.05	50
Chloroleucon mangense	Soto 3503	18.891	-101.737	10.8905	5.08493	20	496	740	27.4	24.8	30.2	0.851351	5	6.8	27	336	3.23	12.44	41
Chloroleucon mangense	Chehaibar 407	18.9341	-101.882	10.582	5.72696	32	460	756	27.2	24.7	29.9	0.850529	4	7	27	339	3.32	12.56	40
Chloroleucon mangense	Ladd 347	18.9346	-102.063	11.7141	4.50698	31	275	696	27.6	24.9	30.5	0.850575	4	7.6	22	313	3.32	14.23	39
Chloroleucon mangense	Martínez 35445	18.9636	-89.3061	7.19961	2.61091	47	180	1037	25.7	22.4	28.4	0.691418	6	7.1	125	261	1.7	2.09	178
Chloroleucon mangense	Calzada 2996	18.9877	-96.6824	4.81596	0.0966188	21	350	1429	24.1	20.4	27.1	0.822953	9	6.1	119	529	2.02	4.45	135
Chloroleucon mangense	Contreras 739	18.9947	-101.807	9.8304	12.0054	24	770	796	26.7	24.1	29.6	0.846734	6	6.5	26	356	3.27	13.69	45
Chloroleucon mangense	Sousa 10679	19.0024	-101.801	9.82161	18.628	22	750	796	26.7	24.1	29.6	0.849246	6	6.3	26	357	3.25	13.73	44
Chloroleucon mangense	Cuevas 4922	19.013	-103.765	8.63353	32.0672	20	313	865	25.7	23.9	27.2	0.82659	5	6.5	17	382	4.3	22.47	71
Chloroleucon mangense	Morales 112	19.0482	-96.5699	5.64327	1.46275	22	340	1225	24.1	20.5	27.1	0.839184	8	6.1	87	485	2.22	5.57	104
Chloroleucon mangense	Martín 718	19.0489	-90.25	6.54026	1.59028e-15	34	30	1155	25.9	22.6	28.9	0.775758	9	7.2	93	388	2.6	4.17	126
Chloroleucon mangense	Díaz 3029	19.1131	-104.443	10.1671	7.15613	17	110	724	25.4	23.4	27.1	0.79558	11	6.3	14	311	5.62	22.21	73
Chloroleucon mangense	Martínez 30893	19.165	-89.8589	6.83937	1.47474	40	149	1077	25.4	22.2	28.3	0.729805	5	7.1	122	305	2.02	2.5	152
Chloroleucon mangense	Martínez 30877	19.1872	-90.1158	6.48087	1.16204	36	70	1150	25.7	22.3	28.6	0.75913	12	7.3	105	370	2.42	3.52	141
Chloroleucon mangense	McVaugh 20889	19.2369	-104.715	9.1218	12.9623	18	60	821	25.7	23.1	28.2	0.795371	6	7	10	345	6.1	34.5	80
Chloroleucon mangense	Castillo 3593	19.2464	-96.574	7.26633	2.32674	24	200	995	25	21.2	28.1	0.867337	6	6.3	63	413	2.31	6.56	67
Chloroleucon mangense	Castillo 953	19.2464	-96.5394	7.2	8.13735	23	200	1005	25	21.2	28.1	0.869652	6	6.5	60	425	2.37	7.08	66
Chloroleucon mangense	Álvarez 8226	19.2986	-88.7528	7.06467	1.76748	35	99	1067	25.9	22.7	28.2	0.666354	8	7.2	111	275	1.81	2.48	200
Chloroleucon mangense	Ventura 15190	19.321	-96.631	7.43221	7.47268	31	150	981	25.2	21.3	28.3	0.865443	7	6.4	65	399	2.23	6.14	68
Chloroleucon mangense	Durán 205	19.4015	-88.6314	7.15681	2.12037e-15	41	27	1065	26.1	23	28.3	0.662911	11	7.2	109	277	1.85	2.54	202
Chloroleucon mangense	Lott 4015	19.4331	-104.992	8.96172	12.985	19	62	836	25.7	22.8	28.4	0.796651	7	6.5	7	349	6.24	49.86	80
Chloroleucon mangense	Calónico 5694	19.4375	-104.976	8.44419	16.7531	14	150	878	25.5	22.6	28.1	0.799544	9	6.4	8	368	6.09	46	82
Chloroleucon mangense	Rendón 293	19.4424	-105.026	8.97593	3.2346	17	79	831	25.6	22.7	28.3	0.795427	11	6.7	7	347	6.34	49.57	80
Chloroleucon mangense	Calónico 5647	19.4572	-104.999	8.82999	7.4082	14	80	847	25.7	22.8	28.3	0.798111	11	6.4	7	356	6.27	50.86	80
Chloroleucon mangense	Chazaro 724	19.4572	-96.451	6.56863	1.27381	25	50	1122	25.4	21.4	28.4	0.857398	5	6.8	56	478	2.54	8.54	80
Chloroleucon mangense	Ayala 996	19.496	-105.046	8.90703	14.855	21	79	839	25.7	22.8	28.3	0.797378	10	6.6	7	353	6.35	50.43	80
Chloroleucon mangense	Baraja 144	19.4985	-105.044	8.82604	3.16556	21	92	845	25.6	22.7	28.2	0.797633	10	6.6	7	356	6.33	50.86	80
Chloroleucon mangense	Domínguez 913	19.5079	-105.033	9.04682	34.2154	22	30	833	25.9	22.9	28.5	0.797119	13	6.6	7	350	6.3	50	79
Chloroleucon mangense	Rico 1041	19.5146	-105.039	9.04682	3.87501	21	31	833	25.9	22.9	28.5	0.797119	13	6.5	7	350	6.3	50	79
Chloroleucon mangense	Acosta 874	19.5667	-96.4167	6.56697	7.73818	24	150	1090	24.8	20.9	27.7	0.827523	6	6.5	56	440	2.57	7.86	101
Chloroleucon mangense	Magallanes 2966	19.5912	-105.02	8.20595	5.47974	22	141	908	25.6	22.8	28	0.803965	3	6.6	7	391	6.23	55.86	82
Chloroleucon mangense	Ayala 175	19.601	-105.139	9.35448	10.1417	15	23	804	25.8	22.9	28.4	0.794776	5	6.5	6	339	6.61	56.5	79
Chloroleucon mangense	Álvarez 8412	19.6233	-88.9128	7.44379	1.28368	31	88	1023	26.1	22.8	28.6	0.680352	7	7.1	108	271	1.89	2.51	175
Chloroleucon mangense	Martínez 37281	19.625	-88.9142	7.40312	1.27597	30	95	1027	26.1	22.8	28.6	0.680623	8	7	109	272	1.88	2.5	175
Chloroleucon mangense	Gutiérrez 9077	19.7791	-90.4993	6.38801	2.37122	25	8	1201	26.3	22.9	29.2	0.767694	6	7	77	456	2.87	5.92	144
Chloroleucon mangense	Durán 751	19.7885	-87.6274	5.84794	0	33	11	1289	25.9	23.3	27.6	0.638479	41	7.6	161	295	1.52	1.83	260
Chloroleucon mangense	Gutiérrez 9084	19.7917	-90.5333	6.39684	9.67765	28	8	1202	26.3	23	29.2	0.766223	6	7.3	75	460	2.92	6.13	145
Chloroleucon mangense	Gutiérrez 9079	19.7931	-90.5464	6.36816	3.79152	26	20	1206	26.3	23	29.2	0.76534	7	7.2	75	462	2.93	6.16	146
Chloroleucon mangense	Dalle 351	19.8116	-88.1106	6.21593	1.06018e-15	40	15	1218	26	23.2	27.8	0.662562	15	7.3	145	304	1.7	2.1	224
Chloroleucon mangense	Enríquez 363	19.8746	-89.2194	7.56461	3.92095	29	111	1006	26.1	22.8	28.8	0.708748	5	7.3	124	261	1.68	2.1	145
Chloroleucon mangense	Magallanes 1709	19.9463	-105.329	9.99731	0.985187	19	18	744	25.6	22.5	28.1	0.805108	8	7	6	323	6.78	53.83	74
Chloroleucon mangense	Cabrera 4596	20.0833	-87.6111	5.93804	5.30092e-16	36	11	1275	26	23.4	27.7	0.643922	31	7.5	160	296	1.56	1.85	249
Chloroleucon mangense	Ramírez 7270	20.2347	-105.556	7.07488	17.5861	15	74	1015	24.9	21.6	27.7	0.826601	6	6.4	7	448	6.7	64	83
Chloroleucon mangense	Cabrera 11435	20.2791	-86.9811	5.9259	4.6	22.8	5	1282	26.1	23.7	27.8	0.602184	9.5	7.3	163	262	1.43	1.61	286
Chloroleucon mangense	Ankli 163	20.3489	-88.5234	5.85372	1.59028e-15	32	29	1292	26	22.9	28.3	0.73065	12	7.4	165	370	1.77	2.24	173
Chloroleucon mangense	Puch 623	20.3524	-89.7726	6.8915	1.50316	26	57	1106	26.1	23	28.8	0.75226	10	7.3	110	347	2.15	3.15	137
Chloroleucon mangense	Grether 522	20.4054	-89.5712	6.89321	7.04826	27	29	1105	26.1	22.9	28.9	0.747511	7	7.1	121	343	1.99	2.83	138
Chloroleucon mangense	Cabrera 10808	20.4688	-89.7163	6.81154	12.8823	26	98	1109	25.9	22.9	28.5	0.750225	6	7.4	113	352	2.13	3.12	139
Chloroleucon mangense	López 1020	20.4925	-87.7192	6.10097	0.518251	38	20	1238	25.9	23.4	27.6	0.659128	26	7.4	153	302	1.62	1.97	230
Chloroleucon mangense	Cabrera 854	20.494	-87.7199	6.10097	6.63199	38	20	1238	25.9	23.4	27.6	0.659128	26	7.4	153	302	1.62	1.97	230
Chloroleucon mangense	Duno 2019	20.5439	-87.1864	6.085	0.113303	32	20	1247	26	23.7	27.8	0.614274	51	7.6	157	265	1.48	1.69	268
Chloroleucon mangense	Darwin 2425	20.5514	-89.9126	7.21246	1.80304	27	85	1059	26.2	23.2	28.6	0.759207	7	7.4	97	353	2.31	3.64	130
Chloroleucon mangense	Cabrera 3493	20.5812	-87.1205	6.11675	1.50721	26	13	1242	26.1	23.7	27.8	0.608696	29	7.7	157	259	1.46	1.65	271
Chloroleucon mangense	Cowan 5079	20.5957	-87.1234	6.1462	4.77083e-16	31	9	1238	26.1	23.8	27.8	0.608239	33	7.5	156	258	1.46	1.65	270
Chloroleucon mangense	Cabrera 11210	20.6591	-88.1228	6.16393	1.59028e-15	31	24	1220	25.8	23.1	27.7	0.695902	26	7.3	148	328	1.72	2.22	197
Chloroleucon mangense	Anónimo 195	20.6826	-88.5687	6.25272	1.06018e-15	33	36	1195	25.7	22.6	28.1	0.724686	20	7.4	145	343	1.78	2.37	170
Chloroleucon mangense	Medina 3	20.6833	-90.2167	8.944	0	28	12	875	26.7	23.8	28.8	0.773714	13	7.6	67	317	2.38	4.73	105
Chloroleucon mangense	Cabrera 10723	20.712	-88.4858	6.28607	2.54444e-15	32	25	1192	25.8	22.8	28	0.721477	21	7.4	145	339	1.76	2.34	172
Chloroleucon mangense	Cabrera 10118	20.7148	-88.5047	6.29461	1.59028e-15	32	29	1188	25.7	22.7	28	0.72138	25	7.4	143	339	1.77	2.37	172
Chloroleucon mangense	Johnson 1738-80	20.7187	-87.0134	6.23102	1.69965	31	4	1225	26.2	23.9	27.9	0.598367	36	7.4	155	247	1.44	1.59	275
Chloroleucon mangense	Gallardo 2203	20.7312	-86.9689	6.24121	1.98785e-16	38	3	1223	26.2	23.9	27.9	0.59444	47	8	155	243	1.42	1.57	277
Chloroleucon mangense	Ku 168	20.7841	-88.2028	6.33108	3.09024	35	23	1184	25.8	23	27.7	0.700169	20	7.4	140	324	1.75	2.31	190
Chloroleucon mangense	Huges 938	20.8007	-88.1814	6.35763	1.36245	35	20	1180	25.8	23	27.7	0.699153	24	7.5	140	322	1.73	2.3	191
Chloroleucon mangense	Uitzil 29	20.8459	-86.8996	6.31157	1.3119	25	3	1210	26.2	23.9	28	0.587603	56	7.7	153	235	1.41	1.54	279
Chloroleucon mangense	Durán 2080	20.859	-90.2278	10.0166	2.5558e-16	27	4	782	26.7	23.8	28.8	0.751918	15	7.7	54	266	2.44	4.93	104
Chloroleucon mangense	Santos 100	21	-88.5708	7.10456	3.18055e-15	37	15	1052	25.7	22.8	27.9	0.709125	27	7.6	116	298	1.82	2.57	166
Chloroleucon mangense	Flores 9671	21.0333	-87.95	6.69258	1.32523e-15	33	15	1119	25.8	23.2	27.4	0.676497	24	7.4	125	295	1.72	2.36	204
Chloroleucon mangense	Durán 2064	21.0657	-89.6338	10.1506	5.96354e-16	27	6	757	26.3	23.2	28.5	0.700132	25	7.1	61	214	2.08	3.51	128
Chloroleucon mangense	Bradburn 1209	21.09	-89.5975	10.247	2.38542e-16	35	9	749	26.3	23.2	28.5	0.695594	29	7.8	60	208	2.06	3.47	130
Chloroleucon mangense	Sousa 10813	21.0982	-86.8416	6.5545	0	22	11	1156	26	23.7	27.8	0.59083	16	6.9	141	234	1.46	1.66	272
Chloroleucon mangense	Méndez 791	21.1003	-89.6092	10.3938	5.96354e-16	35	7	739	26.3	23.2	28.5	0.692828	31	7.9	59	204	2.07	3.46	130
Chloroleucon mangense	Cabrera 13262	21.2865	-89.0347	9.53216	1.98785e-16	34	4	793	25.9	22.9	28.1	0.688525	22	7.7	73	215	1.95	2.95	142
Chloroleucon mangense	Cabrera 8956	21.2963	-88.2703	7.44	1.21022	32	19	1000	25.6	23	27.4	0.686	25	7	102	276	1.81	2.71	180
Chloroleucon mangense	Cabrera 10307	21.2972	-89.2644	10.6179	7.15625e-16	37	5	717	26.1	23	28.2	0.677824	15	7.9	60	188	2	3.13	134
Chloroleucon mangense	Cabrera 13764	21.3103	-89.2631	10.7268	3.97569e-16	32	4	710	26.1	23	28.2	0.677465	13	8.1	59	186	2.01	3.15	134
Chloroleucon mangense	Simá 2113	21.3115	-89.1775	10.3293	3.97569e-16	36	5	735	26	23	28.2	0.681633	13	8	63	195	2	3.1	135
Chloroleucon mangense	Cabrera 10780	21.3521	-89.1776	10.5864	3.97569e-16	22.8	0	718	26.1	23	28.1	0.678273	9.5	7.9	61	189	2.01	3.1	135
Chloroleucon mangense	Huges 1285	21.3832	-88.8938	9.28571	3.97569e-16	23	50	805	25.7	22.8	27.7	0.684472	26	8.1	75	217	1.95	2.89	147
Chloroleucon mangense	Chiang 1003	21.45	-106.45	5.98364	21.6	22	319	1100	23.2	19.6	26.5	0.805455	21	6.6	6	508	11.48	84.67	108
Chloroleucon mangense	Chiang 1180	21.5833	-106.583	7.00409	11.2	23	135	977	23.9	20.2	27.4	0.796315	30	6.7	5	448	13.68	89.6	100
Chloroleucon mangense	Mendoza 3714	21.6596	-106.642	7.33085	8.3	22.8	96	940	24	20.3	27.6	0.792553	9.5	6.5	5	430	14.52	86	98
Chloroleucon mangense	Rose 1578	22.4938	-105.361	6.43942	0.0978138	25	31	1172	25.9	21.9	29.2	0.850683	10	7.1	5	638	8.77	127.6	98
Chloroleucon mangense	Chazaro 739	22.8334	-105.783	7.09259	0.32336	19	200	1026	25.1	21.6	28.2	0.812865	4	7.2	7	524	10.75	74.86	116
Chloroleucon mangense	Agúndez 332	22.9264	-109.83	26.6515	12.7086	12	42	241	22.7	17.9	27.6	0.639004	2	7.9	1	83	76	83	47
Chloroleucon mangense	Johnson 599-79	22.9765	-105.84	8.4714	1.98116	24	34	874	25.5	21.8	28.6	0.795195	4	6.4	6	434	12.63	72.33	113
Chloroleucon mangense	Guízar 3321	23.102	-106.019	8.72249	2.7751	21	80	836	25.1	21.1	28.7	0.793062	4	6.2	6	413	14.42	68.83	99
Chloroleucon mangense	Gonzalez s/n	23.158	-106.081	8.26243	2.47097	19	200	865	24.7	20.6	28.4	0.79422	3	6.5	6	429	14.27	71.5	96
Chloroleucon mangense	Agúndez 313	23.1797	-109.704	16.2347	2.51813	10	250	409	23.3	17	29.1	0.716381	2	8.1	2	151	96.67	75.5	53
Chloroleucon mangense	Carter 2185	23.3319	-109.768	16.5501	1.39094	15	202	409	23.6	17.2	29.7	0.723716	2	8.1	2	156	97.67	78	53
Chloroleucon mangense	van Devender 2005-1528	23.3411	-106.003	7.94196	15.0031	24	300	896	24.7	20.4	28.3	0.794643	6	5.7	8	447	11.95	55.88	102
Chloroleucon mangense	Reina 2007-1189	23.3526	-106.006	7.65835	26.7958	23	364	922	24.5	20.3	28.1	0.792842	4	5.7	8	460	11.39	57.5	108
Chloroleucon mangense	Ames 77-76	23.3624	-109.757	16.9875	3.61396	15	200	399	23.7	17.2	29.8	0.721805	1	8	2	152	95	76	53
Chloroleucon mangense	Tenorio 18471	23.3834	-109.816	14.9367	10.0777	16	350	442	23.2	16.8	29.2	0.766968	2	8.1	2	178	112	89	52
Chloroleucon mangense	Gilmartin 1528	23.3859	-109.817	16.6783	4.16678	16	250	401	23.4	17.2	29.4	0.740648	2	8.1	2	158	98	79	52
Chloroleucon mangense	Guízar 2744	23.386	-106.147	8.93374	1.53302	24	110	815	25.1	20.6	29.1	0.788957	3	6.7	5	406	16.38	81.2	96
Chloroleucon mangense	Breedlove 43217	23.4127	-110.125	26.9221	3.73376	11	173	231	22.1	17.7	27.5	0.688312	2	8	3	90	25.5	30	51
Chloroleucon mangense	Gentry 11834	23.4364	-110.02	14.1416	4.16349	19	502	438	22.1	16.4	27.4	0.80137	6	7.2	2	185	69.2	92.5	53
Chloroleucon mangense	Aguilar 62	23.5132	-106.393	8.77561	3.72553	19	150	820	24.9	20.4	29.1	0.770732	3	6.9	4	406	18.15	101.5	111
Chloroleucon mangense	Gonzalez s/n	23.5559	-106.469	9.66223	21.8809	23	50	752	25.1	20.5	29.6	0.763298	3	7.3	3	371	21.08	123.67	99
Chloroleucon mangense	Villalobos 262	23.5559	-106.469	9.89959	23.2737	23	20	737	25.1	20.6	29.7	0.762551	3	7.3	3	363	21.48	121	97
Chloroleucon mangense	González 1257	23.6233	-106.096	8.41251	14.8766	22	230	863	25.1	20.5	29.1	0.78679	7	6.6	8	434	12.06	54.25	109
Chloroleucon mangense	Wiggins 15362	23.695	-110.123	16.0155	0.568813	14	416	388	22.1	16.8	27.1	0.786082	2	7.8	2	177	60	88.5	52
Chloroleucon mangense	Burgess 6244	23.7996	-110	18.9	0.932369	17	327	340	22.7	17.1	28.1	0.761765	2	8	3	146	50.8	48.67	48
Chloroleucon mangense	Huges 1537	23.8496	-110.183	19.7165	10.3332	19	330	321	22.4	17.1	27.5	0.747664	3	7.6	2	140	59	70	49
Chloroleucon mangense	Villalobos 158	23.9214	-106.892	11.4089	0	16	16	626	24.7	19.8	29.5	0.733227	4	7.4	2	305	21.95	152.5	77
Chloroleucon mangense	González 250	24.1201	-106.883	10.2451	0.644897	25	83	710	25.1	20.2	29.6	0.750704	3	7.4	3	360	16.77	120	90
Chloroleucon mangense	Valverde 32	24.3608	-107.077	12.3383	1.14733	31	18	600	25.4	20.5	30	0.74	4	7.4	4	305	19.18	76.25	81
Chloroleucon mangense	Beltrán 837	24.381	-107.032	11.9535	6.18024	33	4	623	25.6	20.6	30.1	0.743178	4	6.9	5	318	16.81	63.6	84
Chloroleucon mangense	Hernández 535	24.4135	-106.704	5.61442	5.66091	17	420	1276	24.8	19.7	29.5	0.786834	3	6.6	10	672	8.38	67.2	177
Chloroleucon mangense	Trejo 2617	24.5065	-106.732	5.75122	35.2006	24	490	1234	24.6	19.6	29.2	0.776337	5	6.4	11	641	7.95	58.27	179
Chloroleucon mangense	Pineda 480	24.7786	-107.195	8.59739	16.8769	28	221	842	25	20	29.3	0.766033	3	6.6	9	448	11.65	49.78	119
Chloroleucon mangense	Reko 4472	24.8037	-107.431	10.677	1.36055	26	35	675	24.9	19.6	29.9	0.782222	4	7.6	7	370	16.03	52.86	90
Chloroleucon mangense	Tenorio 8329bis	24.9681	-106.968	7.73474	3.6815	20	244	950	25.3	20.3	29.9	0.751579	4	7.1	12	490	8.15	40.83	148
Chloroleucon mangense	Calzada 23144	24.9778	-106.921	7.50823	1.65015	19	280	972	25.2	20.2	29.8	0.744856	4	6.8	13	494	7.62	38	157
Chloroleucon mangense	González 715	25.8247	-108.083	8.50545	1.24316	21	150	825	24.4	18.2	29.7	0.790303	2	7.2	9	467	12.58	51.89	112
Chloroleucon mangense	Vega 4891	26.0482	-109.019	18.5512	1.52891	31	30	381	24.5	18.1	30.4	0.71916	4	7.6	4	185	21.83	46.25	67
Chloroleucon mangense	Espino 8	26.075	-108.151	8.33213	12.0236	26	247	834	24.2	17.9	29.9	0.782974	2	7	11	468	11.56	42.55	119
Chloroleucon mangense	Felger 90-630	26.9861	-108.906	10.3046	16.0418	27	275	673	24.1	18.3	29.5	0.73997	4	7.4	11	363	10.86	33	114
Chloroleucon mangense	Turner 77-37	26.9931	-108.913	9.1296	6.85705	28	425	733	23.4	17.8	28.7	0.727149	4	7.2	16	387	9.45	24.19	130
Chloroleucon mangense	Turner 77-34	26.9999	-108.9	9.27098	1.42433	29	400	727	23.6	18	28.8	0.727648	3	7.2	14	386	10.02	27.57	128
Chloroleucon mangense	Reina 2005-1089	27.0208	-108.924	9.67143	2.97546	27	360	700	23.7	18.1	28.9	0.731429	3	7.5	12	377	10.91	31.42	121
Chloroleucon mangense	Johnson 162-73	27.0609	-109.01	8.55599	2.79225	21	494	768	23.1	17.1	28.7	0.721354	3	7.1	31	384	6.8	12.39	144
Chloroleucon mangense	Perrill 5213	27.3748	-108.877	9.2	4.16578	21	216	765	24.4	17.9	30.8	0.760784	5	7.6	13	415	8.24	31.92	124
Chloroleucon mangense	Anónimo 1490	27.3999	-108.845	9.04609	2.82482	19	205	781	24.5	17.9	31	0.760563	4	7.9	14	422	7.87	30.14	127
Chloroleucon mangense	Búrquez 92-520	28.5832	-109.747	7.93324	12.2456	22	800	689	20	12.9	26.3	0.725689	5	6.9	13	367	9.2	28.23	141
Chloroleucon mangense	Varela 96-340	28.5988	-109.751	7.53571	30.5411	22	900	700	19.5	12.5	25.8	0.724286	5	6.8	14	371	8.94	26.5	144
Inga pavoniana	Tenorio 5901	14.8333	-92.2167	3.56988	1.01566	20	95	2211	26.9	26	28.1	0.835821	5	6.2	312	686	1.75	2.2	105
Inga pavoniana	Shapiro 478	14.8661	-92.2947	3.55767	1.00285	17	105	2211	26.9	26	27.9	0.837178	4	6	298	684	1.79	2.3	94
Inga pavoniana	Calzada 3768	14.8731	-92.1907	2.24703	1.098	19	350	3372	26.1	25.2	27.1	0.764828	6	5.9	548	908	1.43	1.66	224
Inga pavoniana	Kruse 426/7	14.9746	-92.1571	1.83725	2.60379	23	380	4129	26.1	25.2	27.1	0.757811	11	5.4	698	1086	1.36	1.56	320
Inga pavoniana	Ventura 404	15.0114	-92.1962	1.74715	1.82618	23	450	4303	25.9	25	26.8	0.753893	10	5.4	708	1140	1.39	1.61	354
Inga pavoniana	Ventura 2384	15.0391	-92.1793	1.6426	2.8807	22	650	4390	25	24.4	25.7	0.738497	11	5.4	721	1135	1.36	1.57	413
Inga pavoniana	Espinosa 541	15.0649	-92.0796	1.53374	6.46051	22	1339	4090	22.4	21.8	23	0.754279	37	5.4	647	1067	1.37	1.65	375
Inga pavoniana	Kruse 431/13	15.0911	-92.2426	1.60033	9.36615	23	783	4206	23.7	22.8	24.5	0.746553	15	5.4	651	1127	1.45	1.73	376
Inga pavoniana	Boege 1094	15.1481	-92.3369	1.82398	2.73366	22	700	3795	24.2	23.5	24.7	0.760474	14	5.4	581	1021	1.48	1.76	313
Inga pavoniana	Solis 187	15.1926	-92.6902	3.8023	3.97569e-16	11	3	2170	27.9	27	28.9	0.840553	18	6.2	295	708	1.63	2.4	85
Inga pavoniana	Matuda 18407	15.24	-92.6362	2.97408	0.545721	10	62	2739	27.6	26.7	28.7	0.832421	5	6	360	903	1.7	2.51	118
Inga pavoniana	Anónimo s/n	15.3431	-92.536	2.35879	10.3703	14	150	3392	27.2	26.1	28.5	0.821639	7	5.7	420	1102	1.78	2.62	165
Inga pavoniana	Sousa 12888	15.6565	-92.1768	5.54072	10.9047	25	850	1191	23.3	21.1	25.6	0.831234	10	6.1	103	367	1.85	3.56	63
Inga pavoniana	Miranda 6948	15.8146	-92.7894	2.9117	20.403	13	863	2163	22.4	19.8	24.7	0.851595	5	5.9	197	809	2.14	4.11	82
Inga pavoniana	Salas 3851	15.9742	-96.0956	4.875	36.2828	17	870	1352	23.3	22.4	24.5	0.852071	14	6.1	160	459	1.73	2.87	53
Inga pavoniana	Martínez 24568	16.1144	-90.9407	3.01736	7.64489	28	150	2535	26.2	23.2	28.5	0.712032	8	6	219	745	1.9	3.4	404
Inga pavoniana	Domínguez 494	16.1167	-90.9167	2.86061	1.28532	27	300	2597	25.6	22.5	27.9	0.700809	7	5.8	222	752	1.87	3.39	439
Inga pavoniana	Sousa 11880	16.1349	-91.491	2.04824	5.20188	25	650	3151	22.9	19.9	25.4	0.698191	8	5.6	217	985	2.17	4.54	534
Inga pavoniana	González 8	16.1554	-90.899	3.09153	3.8517	28	150	2480	26.3	23.2	28.5	0.708468	7	5.9	216	718	1.88	3.32	403
Inga pavoniana	Alvarado 427	16.3114	-93.7681	7.08784	5.89556	16	680	979	24.2	22.7	25.6	0.923391	9	5.8	96	388	1.99	4.04	17
Inga pavoniana	Reyes 2380	16.3333	-91.2333	2.85663	5.33741	29	360	2518	24.9	22	27.2	0.70691	6	6.2	218	751	1.88	3.44	408
Inga pavoniana	Meave B-354	16.7056	-91.0643	2.823	1.25348	34	350	2548	24.9	21.8	27.4	0.675039	10	6.2	223	661	1.81	2.96	455
Inga pavoniana	Levy 7	16.7333	-91.0833	2.77321	1.05877	35	400	2553	24.6	21.5	27.1	0.673325	8	6.2	223	661	1.8	2.96	459
Inga pavoniana	González 1408	16.741	-91.0967	2.76192	3.16844	35	400	2558	24.6	21.5	27.1	0.673182	8	6.1	223	662	1.8	2.97	460
Inga pavoniana	Aguilar 6880	16.7578	-91.1031	2.70155	2.12704	34	342	2637	24.7	21.6	27.2	0.671976	8	6.1	226	676	1.81	2.99	472
Inga pavoniana	Aguilar 8954bis	16.7597	-91.1167	2.70886	2.48221	33	330	2631	24.8	21.6	27.2	0.672368	7	6.2	226	674	1.81	2.98	469
Inga pavoniana	Calónico 25244	16.7656	-91.1019	2.68074	3.75196	34	342	2653	24.7	21.6	27.2	0.671315	8	6.1	227	679	1.81	2.99	475
Inga pavoniana	Miranda 6127	16.7833	-93.1667	7.65222	20.937	27	719	900	24.1	21.4	26.8	0.885556	7	6.5	84	341	1.99	4.06	43
Inga pavoniana	Martínez 10460	16.7934	-90.8388	3.13911	30.5049	23.8	80	2437	26.2	23	28.7	0.682807	10	5.9	211	645	1.92	3.06	426
Inga pavoniana	Alarcón 226	16.7941	-97.7737	4.43371	3.83054	20	567	1697	25.9	24.2	27.9	0.887448	6	6.1	137	657	2.05	4.8	44
Inga pavoniana	Aguilar 7225	16.8025	-91.1175	2.63878	2.08288	35	369	2666	24.5	21.4	27	0.669917	9	6.4	227	681	1.81	3	479
Inga pavoniana	Aguilar 11358	16.8033	-90.8853	2.98695	1.41753	33	131	2528	25.9	22.7	28.4	0.681566	6	6.3	217	670	1.94	3.09	441
Inga pavoniana	Aguilar 10557	16.8126	-90.8654	2.99762	1.95443	23.8	134	2519	25.9	22.7	28.4	0.68162	10	6.2	216	669	1.94	3.1	441
Inga pavoniana	Álvarez 5317	16.8139	-91.0608	2.76173	23.3158	32	190	2665	25.4	22.3	27.9	0.673921	13	6.3	226	684	1.87	3.03	471
Inga pavoniana	Breedlove 34004	16.8981	-90.9646	2.6089	10.5586	23.8	300	2764	25	21.8	27.5	0.6733	10	6.4	229	729	1.96	3.18	492
Inga pavoniana	Aguilar 1244	16.9322	-91.2508	2.70008	6.11462	28	385	2514	23.8	20.7	26.3	0.668656	6	6.3	219	637	1.83	2.91	455
Inga pavoniana	Solano 245	16.9566	-97.9166	4.46843	1.91271	18	800	1584	24.6	23.1	26.5	0.880051	6	5.7	125	600	2.11	4.8	46
Inga pavoniana	Durán 302	16.9833	-91.6	3.10808	0.647009	25	950	1980	22	19	24.4	0.688384	16	6	184	547	1.91	2.97	338
Inga pavoniana	Aguilar 7080	16.9894	-91.2914	2.85369	8.92881	29	210	2481	24.6	21.5	27.1	0.664651	7	6.1	220	612	1.83	2.78	457
Inga pavoniana	Aguilar 1039	17.0053	-91.2844	2.8964	17.8872	31	178	2471	24.8	21.7	27.3	0.663294	7	6.3	219	607	1.83	2.77	457
Inga pavoniana	Chimal 363	17.0278	-91.4154	2.77916	3.1747	25	467	2332	22.9	19.9	25.4	0.668096	6	6.1	208	593	1.87	2.85	426
Inga pavoniana	Sousa 12516	17.0407	-97.8952	4.56835	16.6135	18	850	1529	24.4	22.7	26.3	0.880968	7	5.8	130	573	2.02	4.41	49
Inga pavoniana	Juárez 3302	17.075	-95.0004	2.83948	1.88791	21	116	2548	25.1	21.8	28	0.747253	6	5.7	125	989	3.31	7.91	345
Inga pavoniana	Castañeda 28	17.0997	-92.7436	3.40483	13.6855	28	1060	1739	21.4	18.2	24	0.718804	9	6	178	482	1.76	2.71	259
Inga pavoniana	Téllez 3938	17.1072	-97.9726	3.4123	10.1376	19	1191	1870	22.7	21.2	24.2	0.864706	7	5.7	157	690	2.01	4.39	75
Inga pavoniana	Hughes 1888	17.1667	-92.3167	3.14011	5.2573	24	850	1927	21.7	18.9	23.9	0.655942	10	5.8	220	457	1.6	2.08	356
Inga pavoniana	Brigada Vázquez 508	17.2167	-94.5833	2.38554	7.89154	21	153	3001	24.8	21.5	27.9	0.622126	5	5.4	155	871	2.9	5.62	679
Inga pavoniana	Cabrera 5264	17.2411	-92.0467	2.3576	14.1254	28	250	2995	24.6	21.5	26.9	0.631052	9	6.3	274	711	1.86	2.59	630
Inga pavoniana	Brigada Dorantes 2579	17.25	-94.6667	2.51354	1.37185	26	110	2880	25.1	21.6	28.2	0.645139	10	5.7	146	888	3	6.08	602
Inga pavoniana	Brigada Vázquez 1305	17.2667	-94.6167	2.41022	1.26971	24	150	2974	24.9	21.4	28	0.629455	7	5.6	152	888	2.95	5.84	657
Inga pavoniana	Téllez 834	17.2775	-92.1394	2.32015	19.8703	29	118	3161	25.3	22.2	27.7	0.615944	9	6.1	291	721	1.83	2.48	708
Inga pavoniana	Hernández 3307	17.2844	-93.7956	2.48267	2.58492	25	460	2857	24.6	20.8	27.7	0.550578	11	5.7	199	638	2.21	3.21	795
Inga pavoniana	Wendt 3254	17.2875	-94.5125	2.3369	0.938199	25	125	3084	25	21.5	28.1	0.612192	6	5.7	165	871	2.77	5.28	718
Inga pavoniana	Cabrera 5628	17.3918	-91.9878	2.32702	7.3894	23	277	3061	24.7	21.7	27	0.608951	7	6	276	693	1.85	2.51	694
Inga pavoniana	Cabrera 8141	17.4214	-91.9962	2.27837	3.00735	28	395	3075	24.4	21.4	26.6	0.609756	8	6.4	274	707	1.88	2.58	692
Inga pavoniana	Breedlove 24253	17.4458	-91.9662	2.35648	19.2437	28	300	3024	24.7	21.7	27	0.603836	7	6.2	270	678	1.86	2.51	695
Inga pavoniana	González 180	17.4584	-91.5581	3.42463	2.17256	24	22	2249	26.4	23.3	28.9	0.614495	5	6.1	213	481	1.74	2.26	501
Inga pavoniana	Guadarrama 1210	17.4826	-91.4242	3.66495	0.269312	22	17	2131	26.7	23.6	29.3	0.616612	5	6.2	208	450	1.7	2.16	475
Inga pavoniana	Sousa 11740	17.5367	-92.8213	2.3234	9.11423	24	60	3256	26	22.5	28.7	0.557125	6	5.8	261	713	1.97	2.73	888
Inga pavoniana	Cowan 2991	17.5447	-92.8009	2.42417	0.254985	23	29	3145	26.1	22.7	28.8	0.560572	10	6.1	253	690	1.96	2.73	852
Inga pavoniana	Martínez 41511	17.6553	-100.733	3.66688	9.36766	19	1825	1546	20.7	19	22	0.815006	13	5.3	69	608	2.94	8.81	87
Inga pavoniana	Sousa 13432	17.6999	-93.3666	2.45889	0.745895	25	100	3053	25.8	22.1	28.7	0.530953	12	6.1	203	647	2.18	3.19	887
Inga pavoniana	Osorio 32	17.7158	-96.5358	2.03362	39.4242	22	1050	2885	21.2	18	24.3	0.710225	15	5.3	215	932	2.16	4.33	458
Inga pavoniana	Sousa 10297	17.7558	-96.315	2.0421	4.46339	22	60	3587	25.3	21.5	28.7	0.757457	14	5.8	209	1273	2.44	6.09	463
Inga pavoniana	Chavelas 4129	17.7628	-95.7532	3.32979	0.932369	19	132	2165	25	21.1	28.4	0.773672	8	5.3	128	831	2.47	6.49	265
Inga pavoniana	Brigada Dorantes 3759	17.7689	-94.6441	3.09218	6.74176	19	150	2365	25.3	21.5	28.6	0.644397	7	5.6	121	717	2.83	5.93	482
Inga pavoniana	Calzada 16957	17.8254	-96.5098	1.72398	5.29828	22	500	3833	23.3	19.6	26.5	0.72502	9	5.7	263	1318	2.32	5.01	577
Inga pavoniana	Calzada 16390	17.9098	-96.5418	1.57872	36.2723	24	700	3938	22.2	18.8	25.2	0.717877	11	6	269	1334	2.37	4.96	608
Inga pavoniana	Chavelas 194	17.9838	-93.0661	3.94572	0.224754	23	12	1953	26.4	22.8	29	0.56682	20	6	126	442	2.09	3.51	497
Inga pavoniana	González 9767	17.9986	-94.2953	3.90113	7.95139e-16	21	20	1942	26	22.2	29.2	0.625129	5	5.6	115	486	2.42	4.23	404
Inga pavoniana	Miranda 4183	18.0883	-96.1319	3.00617	0.840493	20	31	2432	25.2	21.4	28.7	0.784128	11	6.3	131	938	2.61	7.16	269
Inga pavoniana	González 9333	18.1252	-94.447	4.24409	1.52549	16	50	1778	25.9	22.1	29.1	0.655231	8	6.2	101	475	2.53	4.7	319
Inga pavoniana	Giovannini 157	18.1961	-96.6915	1.48358	7.11174	25	755	4202	22.2	19	25.1	0.729891	16	6.1	281	1483	2.6	5.28	621
Inga pavoniana	Campos 6544	18.2489	-94.861	2.10019	1.74705	20	590	3094	23	19.4	26	0.641888	8	5.7	166	944	2.9	5.69	551
Inga pavoniana	González 108	18.2686	-94.8839	1.98319	3.06306	18	647	3213	22.6	19.1	25.6	0.635232	7	5.6	173	965	2.89	5.58	591
Inga pavoniana	Calzada 11499	18.3982	-94.7746	3.31923	3.74375	26	142	2221	25.4	21.6	28.6	0.670869	11	5.6	113	694	2.94	6.14	326
Inga pavoniana	Flores 89	18.456	-95.3509	1.67233	24.0135	29	749	3589	21.6	18.2	24.4	0.609919	13	5.9	192	999	2.78	5.2	767
Inga pavoniana	Calzada 11671	18.4929	-95.0584	2.35364	4.60095	19	328	2938	24.1	20.5	27.2	0.659632	16	5.7	152	929	3.04	6.11	436
Inga pavoniana	Sousa 3043	18.5025	-95.0356	3.4132	8.59255	20	100	2166	25.5	21.7	28.7	0.665743	10	5.6	105	684	3.08	6.51	334
Inga pavoniana	Sousa 3093	18.5574	-95.065	3.65628	0.577756	21	30	2054	25.8	22	29	0.652872	9	5.8	99	615	3.06	6.21	337
Inga pavoniana	Campos 5871	18.5667	-95.0667	2.97616	6.26635	22	160	2433	25.1	21.3	28.2	0.639129	11	5.7	120	721	3.05	6.01	414
Inga pavoniana	Barajas 264	18.5729	-95.0943	2.65442	5.10164	23	229	2668	24.6	20.9	27.7	0.624438	18	5.7	133	766	3.01	5.76	482
Inga pavoniana	Cedillo 3714	18.578	-95.0709	3.12751	21.5728	23	124	2337	25.2	21.5	28.4	0.637997	11	5.8	114	685	3.05	6.01	402
Inga pavoniana	Cedillo 2851	18.578	-95.066	3.3926	6.54655	21	71	2188	25.6	21.8	28.7	0.643967	12	5.8	106	645	3.06	6.08	369
Inga pavoniana	Ibarra 1604	18.589	-95.078	2.74808	27.3799	25	200	2600	24.8	21.1	27.9	0.626538	18	5.7	130	746	3.01	5.74	463
Inga pavoniana	Ramamoorthy 3295	18.5893	-95.0625	3.01535	11.2572	22	142	2411	25.1	21.4	28.2	0.635006	19	5.9	118	703	3.05	5.96	416
Inga pavoniana	Shapiro 417	18.6184	-95.0678	3.63786	1.71325	23.8	9	2071	25.9	22.1	29	0.642685	10	5.5	99	599	3.07	6.05	352
Inga pavoniana	Vázquez 2153	19.4118	-96.8408	4.63803	1.5375	32	848	1257	21.1	17.6	24.1	0.790772	7	6.1	123	390	1.82	3.17	149
Inga pavoniana	Aranda 17	19.7987	-96.736	3.0206	3.82267	36	1114	1699	19.2	15.5	22	0.715715	23	5.3	145	509	2.17	3.51	294
Inga pavoniana	Márquez 779	19.9591	-97.2942	1.7493	15.3387	24	780	3219	20.5	15.9	23.8	0.678161	9	5.6	277	966	2.28	3.49	591
Inga pavoniana	Colunga 287	20.0519	-97.5565	2.03419	9.76862	23	650	2925	21.4	16.5	24.8	0.694017	9	6.1	259	874	2.18	3.37	479
Inga pavoniana	Contreras 8865	20.2097	-97.9253	2.47463	23.1113	23	562	2385	21.3	16.3	24.7	0.763941	21	6.2	194	833	2.32	4.29	263
Inga pavoniana	Basurto 400	20.2649	-97.8768	2.62084	1.76959	23	677	2284	21.5	16.4	25	0.755254	11	5.8	210	765	2.12	3.64	282
Inga pavoniana	Mendoza 3406	20.5177	-97.9446	3.17357	15.0225	20	598	1907	21.7	16.3	25.2	0.767698	10	6.4	185	647	1.99	3.5	241
Inga pavoniana	Téllez 9515	21.4667	-104.9	4.12887	5.96761	20	1073	1389	20.8	18.1	23.2	0.855292	7	6.5	13	719	4.88	55.31	108
Inga punctata	Arcos 157	14.9167	-92.4833	3.82745	1.59028e-15	23	160	2069	27	26.3	28	0.827453	11	6.6	292	627	1.59	2.15	86
Inga punctata	Ventura 1574	14.9205	-92.348	3.77541	1.8518	18	50	2115	27.2	26.3	28.3	0.839716	5	5.9	281	656	1.72	2.33	88
Inga punctata	Kruse 433/9	14.9744	-92.1554	1.85199	2.38508	23	360	4101	26.1	25.2	27.1	0.759815	11	5.4	696	1079	1.35	1.55	313
Inga punctata	Kruse 435/17	15.0448	-92.1828	1.63239	4.17342	22	700	4328	24.6	23.9	25.3	0.73914	13	5.4	700	1126	1.39	1.61	404
Inga punctata	Breedlove 28509	15.185	-92.4152	2.44324	21.7541	11	200	3224	26.9	25.9	28.2	0.825682	12	5.5	400	1059	1.81	2.65	165
Inga punctata	Martínez 19257	15.3307	-92.3046	2.74481	39.7415	25	1130	2214	21.9	20.8	22.7	0.827462	17	5.4	252	589	1.55	2.34	132
Inga punctata	Matuda 18366	15.3778	-92.5746	2.79435	21.1145	17	700	2480	24.2	22.8	25	0.818548	17	5.4	317	774	1.68	2.44	128
Inga punctata	Sousa 13198	15.6011	-92.6282	3.30324	13.7642	16	1380	1728	20.8	19.5	22.2	0.841435	11	5.4	171	583	1.91	3.41	85
Inga punctata	Miranda 7070	15.7096	-92.2987	4.6786	1.59909	22	617	1509	24.6	22	26.9	0.831677	7	6.2	138	493	1.9	3.57	72
Inga punctata	García 112	15.7311	-92.966	3.04469	3.12083	17	1030	2081	22.6	20.3	24.5	0.859683	14	5.3	191	797	2.16	4.17	76
Inga punctata	Sousa 11559	15.7688	-92.97	3.20193	16.6812	15	800	2075	23.4	21	25.5	0.866024	6	5.5	199	799	2.14	4.02	69
Inga punctata	Miranda 6984	15.8142	-92.7893	3.05548	19.183	13	810	2109	22.9	20.3	25.1	0.854908	5	5.9	198	788	2.11	3.98	77
Inga punctata	Reynoso 129	15.8167	-92.9167	3.12765	35.0913	15	1162	1935	21.8	19.7	23.7	0.859432	7	5.4	174	741	2.18	4.26	69
Inga punctata	López 126	15.8617	-93.0844	3.87339	29.6486	15	1303	1556	21.7	19.9	23.3	0.879177	22	5.4	150	607	2.1	4.05	44
Inga punctata	Torres 2802	15.8636	-96.4339	3.53008	9.78716	13	556	2011	24.7	23.8	25.9	0.820487	8	6.1	195	705	1.96	3.62	99
Inga punctata	Campos 1916	15.8667	-96.4	3.48738	21.4763	19	810	1902	23.4	22.6	24.4	0.82387	8	5.9	209	642	1.82	3.07	96
Inga punctata	Luna 231	15.9232	-96.5705	3.54409	36.4625	17	845	1860	23.3	22.4	24.3	0.822581	13	6.3	208	626	1.8	3.01	97
Inga punctata	Acosta 1999	15.9283	-96.4213	2.72663	10.9395	17	1160	2129	21.1	20.4	21.9	0.81024	7	5.6	256	677	1.69	2.64	137
Inga punctata	Acosta 1688	15.94	-96.3644	3.51909	16.1773	18	960	1807	22.6	21.8	23.7	0.825125	8	6	214	596	1.73	2.79	96
Inga punctata	Pascual 592	15.9489	-96.1236	3.43464	20.0935	20	1392	1530	19.6	18.9	20.4	0.837908	13	5.9	194	495	1.62	2.55	79
Inga punctata	Perret 746	15.9519	-96.1783	4.61407	14.3102	16	630	1521	24.5	23.6	25.8	0.848126	14	6	167	525	1.8	3.14	58
Inga punctata	Hernández 831	15.9675	-93.4544	4.61049	34.3952	18	1450	1258	21.1	19.6	22.2	0.884738	17	5.4	127	486	2.02	3.83	40
Inga punctata	Nava 662	15.9887	-96.1016	5.04198	14.4542	19	808	1334	23.7	22.8	24.9	0.854573	11	6	156	456	1.74	2.92	50
Inga punctata	Salas 4884	15.9905	-96.1122	4.50217	21.5687	20	1040	1382	22.2	21.4	23.4	0.847323	14	5.9	170	461	1.68	2.71	60
Inga punctata	Salas 5358	15.9967	-96.1018	5.01968	27.5793	20	855	1321	23.4	22.5	24.7	0.853899	13	6	156	450	1.73	2.88	51
Inga punctata	Salas 4984	16.0019	-96.1076	4.63556	13.5126	23	1030	1350	22.4	21.5	23.5	0.84963	10	6.1	167	452	1.68	2.71	57
Inga punctata	Salas 3893	16.0033	-96.1094	4.49231	10.543	24	1080	1365	22	21.1	23.2	0.846886	8	6	170	453	1.66	2.66	61
Inga punctata	Saynes 2187	16.0078	-96.1089	4.16822	16.2731	25	1210	1391	21.1	20.2	22.1	0.843997	9	5.9	177	456	1.63	2.58	66
Inga punctata	Salas 2514	16.0081	-96.0803	5.46548	16.1296	17	630	1289	24.6	23.7	25.9	0.861133	6	6	146	445	1.75	3.05	44
Inga punctata	Reyes 5784	16.0364	-93.5919	5.2561	28.2269	16	1040	1230	22.9	21.3	24.2	0.900813	7	5.8	118	484	2.09	4.1	31
Inga punctata	Martínez 25231	16.1154	-90.9233	3.0317	5.76654	27	150	2524	26.2	23.2	28.5	0.711173	7	5.8	219	738	1.89	3.37	404
Inga punctata	Ibarra 4020	16.1167	-90.9333	2.73934	3.74248	27	400	2651	25.1	22.1	27.4	0.694832	7	5.9	224	764	1.86	3.41	462
Inga punctata	Domínguez 367	16.1167	-90.9167	2.80672	1.28532	27	350	2618	25.4	22.3	27.7	0.697861	7	5.8	223	755	1.86	3.39	449
Inga punctata	Martínez 25236	16.1244	-90.9501	3.02332	0.618312	31	150	2530	26.2	23.2	28.5	0.712253	13	6.2	219	743	1.9	3.39	402
Inga punctata	Álvarez 9804	16.2369	-93.5425	5.52159	24.4735	17	979	1158	22.7	21.1	24	0.897237	12	5.5	108	456	2.06	4.22	34
Inga punctata	Torres 4813	16.2401	-94.0822	6.15301	2.09466	17	59	1294	27.1	25.5	28.8	0.912674	4	6.6	126	438	2.01	3.48	28
Inga punctata	Reyes 5820	16.27	-93.7794	6.46996	21.2649	12	400	1132	25.3	23.8	26.9	0.923145	11	5.8	113	434	2.06	3.84	17
Inga punctata	Chavarria 274	16.3383	-93.8847	6.11804	30.5095	12	1070	1042	22.7	21.1	24	0.870441	8	5.8	98	386	1.96	3.94	52
Inga punctata	Sousa 13121	16.345	-93.8635	7.52614	11.9902	13	720	918	24.2	22.6	25.5	0.921569	7	5.6	91	356	1.92	3.91	19
Inga punctata	Durán 534	16.3514	-90.7451	3.29462	0.965141	26	123	2342	26.4	23.2	28.8	0.697267	7	5.8	209	647	1.84	3.1	401
Inga punctata	Breedlove 52769	16.4682	-94.028	7.13961	13.2341	16	870	924	23.3	21.5	24.6	0.869048	6	5.7	86	332	1.88	3.86	55
Inga punctata	Maya 4356	16.6167	-94.1167	4.67888	3.47957	17	1241	1255	21.3	19.2	22.6	0.753785	10	5.5	102	403	2.06	3.95	172
Inga punctata	Durán 736	16.6828	-90.8462	3.05218	3.6379	37	179	2472	25.9	22.7	28.4	0.684466	6	6.7	216	662	1.91	3.06	432
Inga punctata	Mejia 245	16.6872	-92.0194	3.38725	11.1372	26	1240	1694	20.9	17.9	23.1	0.739669	8	5.8	185	503	1.74	2.72	219
Inga punctata	Aguilar 9655	16.6922	-90.8949	3.12659	4.97614	37	111	2441	26.2	23	28.6	0.686194	9	6.5	214	650	1.9	3.04	422
Inga punctata	Nava 2477	16.7044	-97.6365	2.96069	22.0477	19	1418	1806	19.8	18.3	21.1	0.868771	9	5.9	195	643	1.74	3.3	82
Inga punctata	González 105	16.7061	-91.0641	2.82768	1.5492	34	309	2565	25.1	22	27.6	0.676023	10	6.2	224	665	1.82	2.97	455
Inga punctata	Rico 398	16.7166	-94.7448	6.47234	16.4292	17	166	1139	25.4	23	27.9	0.773486	6	6.5	73	341	2.15	4.67	141
Inga punctata	Levy 275	16.7333	-91.0833	2.77321	1.05877	35	400	2553	24.6	21.5	27.1	0.673325	8	6.2	223	661	1.8	2.96	459
Inga punctata	Gerón 4	16.7359	-91.7365	3.80932	17.8719	29	900	1652	22.4	19.4	24.9	0.743341	9	6.1	161	502	1.9	3.12	214
Inga punctata	Maya 3087	16.75	-94.15	4.14266	35.9294	16	1200	1423	21.3	19	22.9	0.708363	8	5.6	109	431	2.12	3.95	244
Inga punctata	Maya 1589	16.75	-94.1333	4.97295	7.3892	19	846	1294	22.8	20.4	24.5	0.737249	6	5.6	100	401	2.09	4.01	200
Inga punctata	Aguilar 7206	16.76	-91.105	2.71886	1.16062	34	388	2593	24.5	21.4	27	0.672194	8	6.1	224	668	1.81	2.98	465
Inga punctata	Guízar 65	16.7669	-94.7562	3.99711	7.12444	19	420	1730	24.2	21.1	26.9	0.687283	8	5.6	84	508	2.64	6.05	344
Inga punctata	Aguilar 2802	16.7803	-91.1042	2.6782	18.9181	33	387	2629	24.5	21.4	27	0.671358	7	6.3	225	676	1.81	3	472
Inga punctata	Aguilar 2121	16.7894	-91.1017	2.63386	20.8066	35	295	2723	24.9	21.8	27.4	0.669849	9	6.4	229	691	1.81	3.02	487
Inga punctata	Torres 2517	16.7899	-95.3633	4.70381	17.7698	20	605	1391	23.1	20.7	25.2	0.786485	8	6.2	56	550	3.07	9.82	161
Inga punctata	Martínez 22689	16.803	-91.0483	2.5723	10.4814	31	300	2801	25	21.8	27.5	0.669761	9	6.1	232	717	1.85	3.09	502
Inga punctata	Aguilar 11360	16.8033	-90.8853	2.98695	1.41753	33	131	2528	25.9	22.7	28.4	0.681566	6	6.3	217	670	1.94	3.09	441
Inga punctata	Aguilar 9504	16.8206	-90.909	3.02273	9.14822	22.4	102	2508	26	22.8	28.5	0.681021	10.1	7.7	216	660	1.92	3.06	438
Inga punctata	Martínez 17633	16.8212	-91.5233	3.15054	8.86508	24	700	1953	22	19	24.5	0.711726	9	5.9	176	558	1.94	3.17	300
Inga punctata	Martínez 31228	16.8667	-93.45	5.3728	0.826483	25	1006	1191	22.7	19.9	24.8	0.713686	7	5.9	102	353	1.94	3.46	214
Inga punctata	Juárez 3476	16.8674	-94.9958	4.15105	0.16803	22	213	1708	24.6	21.6	27.5	0.763466	7	6	86	609	2.82	7.08	214
Inga punctata	Breedlove 21062	16.8876	-93.4531	5.85086	20.4994	25	800	1160	23.8	20.9	26.2	0.725862	8	5.9	96	346	2.02	3.6	194
Inga punctata	Wendt 4372	16.9	-94.7	3.32903	15.4586	25	170	2167	25	22.1	27.8	0.6479	7	6	107	603	2.9	5.64	452
Inga punctata	Torres 647	16.9073	-94.6864	3.12221	2.12037e-14	19	220	2283	24.8	21.8	27.6	0.634253	7	5.8	110	626	2.96	5.69	504
Inga punctata	Hernández 1159	16.9083	-94.6833	3.06661	4.33469	20	300	2282	24.4	21.3	27.2	0.63716	7	5.7	109	639	2.92	5.86	510
Inga punctata	Hernández 3043	16.909	-94.6676	3.06938	2.30861	20	250	2306	24.6	21.6	27.4	0.633131	7	5.7	111	633	2.94	5.7	515
Inga punctata	Hernández 289	16.9167	-94.675	3.0099	4.53957	25	300	2324	24.4	21.3	27.2	0.634251	7	5.8	111	649	2.93	5.85	523
Inga punctata	Aguilar 4462	16.9289	-91.2467	2.70104	19.3103	29	395	2512	23.8	20.7	26.3	0.669188	7	6.3	219	638	1.83	2.91	454
Inga punctata	Martínez 35596	16.9319	-91.2619	2.71183	14.8225	27	380	2502	23.8	20.7	26.3	0.669065	6	6.4	217	635	1.84	2.93	452
Inga punctata	Sousa 11387	16.9324	-92.1423	3.42449	7.00063	28	800	1854	22.6	19.7	24.8	0.72438	8	5.9	195	525	1.78	2.69	250
Inga punctata	Durán 1136	16.9333	-91.55	3.17852	13.0712	25	900	1955	22.2	19.1	24.6	0.696675	18	5.8	180	548	1.92	3.04	322
Inga punctata	Torres 9716	16.9526	-95.0151	3.34803	1.57682	24	177	2132	24.8	21.7	27.6	0.752345	8	5.5	107	799	3.07	7.47	278
Inga punctata	Breedlove 27983	16.9608	-92.1125	3.31677	5.11233	24	900	1872	22.2	19.2	24.4	0.71047	9	5.8	199	514	1.75	2.58	274
Inga punctata	Martínez 17250	16.9706	-91.5904	3.10348	8.3088	24	980	1981	22	18.9	24.4	0.688036	31	5.9	184	548	1.91	2.98	340
Inga punctata	García 1125	16.9872	-94.9859	3.21301	12.6699	19	137	2244	25	21.8	27.9	0.745544	6	5.8	113	834	3.11	7.38	304
Inga punctata	Saynes 3770	16.9924	-95.0023	3.25726	2.50979	17	96	2239	25.2	22.1	28.1	0.754355	7	5.5	114	840	3.08	7.37	288
Inga punctata	Aguilar 755	17.0075	-91.3056	2.88641	3.94154	27	190	2465	24.7	21.6	27.2	0.663286	5	6.2	220	605	1.83	2.75	456
Inga punctata	Aguilar 1764	17.0178	-91.3167	2.91388	2.04457	27	176	2450	24.8	21.7	27.3	0.662857	7	5.9	219	600	1.83	2.74	454
Inga punctata	González 1448	17.0187	-92.1349	3.13968	4.05805	24	900	1976	22.2	19.2	24.3	0.694838	7	5.7	209	527	1.74	2.52	311
Inga punctata	Sousa 12399	17.0295	-91.4172	2.78364	2.17213	25	500	2311	22.8	19.7	25.2	0.668974	6	6	205	591	1.88	2.88	421
Inga punctata	Campos 5069	17.0333	-97.9167	4.9161	1.17465	18	734	1478	25.2	23.3	27.3	0.88295	6	6.2	118	557	2.08	4.72	41
Inga punctata	Sousa 12528	17.036	-97.9238	4.88235	5.09944	18	755	1479	25	23.2	27.1	0.882353	6	6.2	118	557	2.09	4.72	41
Inga punctata	García 1502	17.0466	-97.8619	3.75507	1.93731	19	1020	1727	23	21.3	24.6	0.872032	8	6	163	638	1.89	3.91	73
Inga punctata	Chirinos s/n	17.0562	-95.0848	2.6023	5.25155	22	350	2605	23.8	20.6	26.6	0.742035	6	5.5	123	1065	3.51	8.66	371
Inga punctata	Torres 12060	17.0667	-95.1	2.7428	17.1932	20	158	2605	24.8	21.6	27.7	0.767754	7	5.6	129	1095	3.47	8.49	319
Inga punctata	Nava 2119	17.0672	-95.0098	2.8814	0.814671	20	104	2521	25.1	21.9	28.1	0.751686	5	5.5	125	980	3.28	7.84	332
Inga punctata	Martínez 17569	17.0774	-91.6291	2.92116	4.20021	24	700	2131	22.2	19.2	24.5	0.674331	7	6	192	562	1.94	2.93	380
Inga punctata	Miranda 5784	17.0783	-92.7075	3.42522	16.7835	29	1085	1705	21.2	18.1	23.7	0.731378	9	6	176	482	1.76	2.74	237
Inga punctata	Sousa 9871	17.0853	-97.8646	3.34634	8.56397	19	1150	1871	22.4	20.9	23.8	0.86264	9	5.8	180	672	1.82	3.73	89
Inga punctata	Cruz 3241	17.1155	-95.0283	2.68514	5.03339	22	145	2671	24.9	21.6	27.9	0.753276	7	5.7	129	1086	3.49	8.42	356
Inga punctata	Macqueen 480	17.1167	-95.1	2.67982	2.95836	19	100	2711	25.1	21.8	28.1	0.776097	6	5.6	132	1136	3.46	8.61	315
Inga punctata	Martínez 692	17.1401	-93.7401	2.99877	29.9852	24	325	2433	25.2	21.4	28.5	0.579942	8	5.9	184	565	2.14	3.07	627
Inga punctata	Palestina 2978	17.1417	-93.7831	2.86473	32.8296	22.4	216	2580	25.5	21.6	28.9	0.578295	10.1	7.5	194	605	2.12	3.12	669
Inga punctata	Méndez 6601	17.1763	-92.3343	2.91471	16.2649	23	600	2263	23.3	20.5	25.5	0.666814	12	5.9	230	582	1.77	2.53	401
Inga punctata	Méndez 7238	17.1849	-92.3618	3.03263	12.4923	24	917	1992	21.7	18.8	23.9	0.651104	8	5.8	222	464	1.61	2.09	380
Inga punctata	Wendt 3226	17.2292	-94.2708	2.0405	1.59028e-15	26	130	3506	24.8	21.4	27.9	0.578722	8	5.7	210	897	2.42	4.27	903
Inga punctata	Calzada 3383	17.2301	-92.3504	2.84565	17.2238	26	650	2274	22.9	20.2	25.1	0.649516	9	5.9	235	558	1.73	2.37	431
Inga punctata	Salas 6556	17.2406	-95.5604	2.60682	4.88776	22	280	2668	24.3	20.8	27.3	0.776612	7	5.4	150	1095	2.84	7.3	328
Inga punctata	Brigada Dorantes 2825	17.25	-94.6667	2.52175	1.37185	26	104	2873	25.1	21.7	28.2	0.646015	10	5.7	146	886	2.99	6.07	599
Inga punctata	Brigada Dorantes 3604C	17.25	-94.5833	2.39194	1.68153	23	140	3003	24.9	21.5	28	0.62371	6	5.5	156	877	2.89	5.62	675
Inga punctata	Brigada Vázquez 202	17.2667	-94.6167	2.4082	1.26971	24	152	2974	24.8	21.4	28	0.629455	7	5.6	152	888	2.95	5.84	657
Inga punctata	Yépez 24	17.2941	-93.0012	2.47118	41.7268	27	512	2863	24.6	21.2	27.5	0.587845	8	6	251	652	1.89	2.6	695
Inga punctata	Lukasser 100	17.3718	-91.806	2.6217	10.5392	25	220	2728	24.8	21.7	27.2	0.616569	7	6	247	617	1.84	2.5	601
Inga punctata	Matuda 3548	17.4285	-91.4941	3.36051	5.45553	29	76	2269	26.1	23.1	28.7	0.616571	18	6.3	219	483	1.72	2.21	505
Inga punctata	Cabrera 5596	17.4844	-92.043	2.39844	10.4561	27	159	3077	25.4	22.3	27.8	0.59246	16	6.3	277	666	1.83	2.4	739
Inga punctata	Sousa 12792	17.5265	-92.9307	2.14306	10.1712	28	60	3502	25.8	22.3	28.6	0.546259	18	5.8	272	759	2.01	2.79	991
Inga punctata	Gallardo 2830	17.53	-94.0289	2.33376	2.68994	23	115	3161	25.4	21.6	28.7	0.553939	8	5.4	198	737	2.31	3.72	863
Inga punctata	Cowan 2032	17.5436	-92.8027	2.43441	1.60845	23	24	3133	26.1	22.7	28.9	0.560804	10	6.1	251	688	1.96	2.74	848
Inga punctata	Castillo 579	17.6212	-92.4721	2.43415	15.8242	31	151	3098	25.9	22.6	28.4	0.562944	11	6.4	275	643	1.84	2.34	825
Inga punctata	Téllez 923	17.6274	-91.3781	4.03767	0	26	14	1938	26.7	23.6	29.4	0.621259	12	6.8	181	430	1.75	2.38	420
Inga punctata	Hernández 19	17.6747	-91.847	3.32657	1.38742	19	30	2315	26.4	23.2	28.8	0.591361	6	6.1	194	503	1.85	2.59	541
Inga punctata	Puig 569	17.7403	-93.4615	2.75606	1.82829	23	30	2763	26.1	22.4	29	0.537459	10	5.5	181	592	2.18	3.27	788
Inga punctata	Gutiérrez 6361	17.75	-92	3.14484	1.16687	18	50	2444	26.3	23.1	28.7	0.578151	10	6.5	201	523	1.87	2.6	598
Inga punctata	Torres 9487	17.7522	-96.3246	1.8965	17.8797	22	150	3768	24.8	21	28.1	0.747611	20	5.8	228	1332	2.41	5.84	513
Inga punctata	Matuda 3220	17.7555	-91.2665	4.42865	0.112302	28	35	1752	26.5	23.3	29.2	0.636986	5	6.5	158	421	1.81	2.66	357
Inga punctata	Chavelas 4881	17.7632	-95.7557	3.23275	6.36111e-15	19	155	2217	24.9	21	28.2	0.771313	8	5.3	131	850	2.48	6.49	275
Inga punctata	Calzada 2354	17.7738	-91.1464	4.32554	0.35912	26	130	1754	26	22.8	28.8	0.647662	5	6	158	439	1.84	2.78	347
Inga punctata	Ramos 723	17.7842	-96.0293	2.53214	4.29017	25	90	2847	25	21.1	28.3	0.762908	8	6.2	166	1047	2.45	6.31	362
Inga punctata	Valente 303	17.7882	-91.4087	4.42314	7.95139e-16	20	20	1763	26.6	23.5	29.3	0.623936	4	6.1	154	414	1.83	2.69	371
Inga punctata	Calzada 2663	17.8213	-91.5097	4.31514	0.538714	19	50	1796	26.5	23.3	29.1	0.613029	6	5.8	149	418	1.87	2.81	386
Inga punctata	Ortiz 10	17.8244	-91.6344	4.28226	1.06018e-15	17	13	1821	26.6	23.5	29.2	0.602416	5	6.3	145	416	1.89	2.87	399
Inga punctata	González 51	17.8258	-96.5097	1.90126	2.34116	22	180	3818	25.1	21.2	28.5	0.754584	9	5.7	239	1405	2.45	5.88	501
Inga punctata	Guadarrama 750	17.8521	-93.5774	2.99412	7.95139e-16	19	31	2549	26.1	22.5	29	0.537073	10	5.5	162	541	2.21	3.34	715
Inga punctata	Hanan 1253	17.8586	-93.1162	3.72076	0.644972	23	28	2052	26.2	22.6	28.8	0.594542	8	5.7	132	506	2.14	3.83	489
Inga punctata	Sousa 13448	17.8667	-93.1167	3.1209	1.58587	20	120	2407	25.8	22.3	28.5	0.562526	7	5.7	159	549	2.12	3.45	628
Inga punctata	Ramos 361	17.8698	-96.021	2.57287	4.15455	25	117	2779	24.8	21	28.2	0.759986	8	5.9	159	1025	2.49	6.45	357
Inga punctata	Nevling 688	17.8849	-95.7565	3.90075	2.05205	20	80	1874	25.2	21.4	28.7	0.77428	6	6	105	717	2.49	6.83	226
Inga punctata	González 7310	17.9087	-95.0367	4.28782	5.08889e-15	17	92	1765	26	22	29.6	0.733144	4	5.4	89	654	2.92	7.35	248
Inga punctata	Pacheco s/n	17.9097	-95.012	4.00375	4.43176	19	137	1865	25.7	21.7	29.3	0.723861	5	5.5	94	683	2.95	7.27	272
Inga punctata	Ortiz 3	17.9379	-92.3009	3.29697	0	30	5	2374	26.7	23.4	29.1	0.55813	17	6.4	185	494	1.91	2.67	620
Inga punctata	Martínez 171	17.946	-96.1689	2.56482	1.6819	18	20	2854	25.3	21.4	28.7	0.774001	6	5.9	158	1069	2.54	6.77	337
Inga punctata	González 6920	17.9483	-94.9139	4.00797	1.6013	15	91	1881	25.9	22	29.5	0.709197	5	5.8	94	658	2.92	7	288
Inga punctata	Brigada Dioscoreas 1812	18.003	-96.1343	2.71994	1.18027	23	39	2678	25.2	21.3	28.6	0.775205	6	6.2	147	1013	2.57	6.89	313
Inga punctata	Calzada 14572	18.0313	-96.2434	2.47411	2.06789	23	50	2936	25.1	21.2	28.6	0.77861	8	5.9	164	1119	2.58	6.82	337
Inga punctata	Hernández 9	18.0333	-96.1719	2.68363	1.98415	18	41	2712	25.2	21.3	28.6	0.778761	7	5.9	149	1034	2.59	6.94	310
Inga punctata	Hernández 575	18.0588	-96.3936	2.12643	10.5626	21	132	3409	25.1	21.2	28.4	0.777061	8	5.9	200	1313	2.62	6.57	394
Inga punctata	Brigada Dioscoreas 1614	18.0733	-96.1996	2.69271	1.28298	21	50	2701	25.1	21.3	28.6	0.782303	6	5.8	148	1039	2.61	7.02	302
Inga punctata	Guadarrama 811	18.0813	-93.5762	3.60423	1.16072	26	15	2130	26.3	22.8	28.9	0.529108	21	6.1	131	430	2.19	3.28	593
Inga punctata	Martínez 1348	18.0893	-96.1313	3.06767	1.08806	20	18	2394	25.3	21.5	28.8	0.785714	11	6.3	128	926	2.62	7.23	262
Inga punctata	Ramos 2431	18.115	-94.3775	4.42127	1.30495	22.4	12	1721	26.1	22.3	29.3	0.65369	10	5.7	101	446	2.46	4.42	313
Inga punctata	León 48	18.15	-94.4333	4.38546	1.59028e-15	22.4	20	1733	26.1	22.2	29.3	0.657242	10	5.7	100	460	2.5	4.6	307
Inga punctata	Sousa 13455	18.2	-94	3.86697	0	20	10	1977	26.2	22.5	29.1	0.573091	43	6.2	118	436	2.34	3.69	472
Inga punctata	Leonti 147	18.2259	-95.0861	3.04063	12.4405	22	350	2289	24.3	20.5	27.6	0.698558	6	6	116	800	3.02	6.9	340
Inga punctata	Sousa 3272B	18.2267	-94.8628	2.57629	21.9095	24	400	2674	24.1	20.4	27.2	0.670531	7	6	140	870	2.97	6.21	416
Inga punctata	Leonti 302	18.2299	-94.8729	2.57629	3.4208	22	400	2674	24.1	20.4	27.2	0.672401	7	6	140	874	2.97	6.24	413
Inga punctata	Sousa 1360	18.2379	-96.4065	3.10259	3.42096	20	38	2398	25.6	21.7	29	0.820684	8	6	141	969	2.56	6.87	210
Inga punctata	Sousa 4274	18.2399	-95.1199	3.19297	26.7836	24	330	2192	24.4	20.6	27.7	0.700274	8	6	111	769	3.02	6.93	328
Inga punctata	Campos 6867	18.2698	-94.8463	1.95836	2.63992	21	665	3242	22.6	19	25.5	0.629858	7	5.7	176	960	2.87	5.45	609
Inga punctata	González 76	18.2703	-94.8839	1.95836	1.16941	18	662	3242	22.6	19	25.5	0.632943	7	5.6	175	969	2.88	5.54	603
Inga punctata	Calzada 11102	18.3751	-94.7212	4.02482	0.621579	22.4	8	1894	26.1	22.3	29.4	0.674762	10	5.5	97	576	2.85	5.94	283
Inga punctata	Ortiz 2036	18.3965	-93.3469	4.5621	1.91109	18	6	1699	26.5	23	29	0.471454	34	6.5	103	273	2.06	2.65	527
Inga punctata	Sousa 4446	18.4026	-95.1216	3.02241	1.05447	23	347	2276	24.1	20.4	27.1	0.69464	6	5.9	114	778	3.07	6.82	347
Inga punctata	Ramamoorthy 3548	18.4217	-95.1112	2.80991	2.10458	20	355	2441	24	20.3	27	0.685375	6	6.2	124	816	3.05	6.58	372
Inga punctata	Calzada 11740	18.4312	-95.0989	2.5978	15.4053	22	370	2633	23.9	20.3	27	0.676415	10	5.9	135	862	3.04	6.39	400
Inga punctata	Cedillo 2510	18.4367	-95.0836	2.45854	8.47582	21	377	2774	23.9	20.2	26.9	0.672675	11	5.8	144	901	3.03	6.26	414
Inga punctata	Calzada 791	18.45	-95.0167	2.20529	7.77965	20	339	3137	24.2	20.5	27.2	0.673892	26	5.6	166	1026	3.05	6.18	404
Inga punctata	Sousa 2447	18.4505	-95.3171	3.22152	1.18257	21	200	2212	24.7	21.1	27.9	0.599005	7	5.9	118	556	2.92	4.71	471
Inga punctata	Miranda 8292	18.4667	-95.3	3.16778	6.03156	20	203	2241	24.7	21	27.8	0.599732	6	6	122	560	2.91	4.59	471
Inga punctata	Cedillo 225	18.4712	-95.0735	2.19353	9.9309	20	430	3059	23.6	20	26.6	0.647597	10	5.7	162	932	2.96	5.75	500
Inga punctata	Cedillo 3851	18.4989	-95.0495	2.85806	6.00764	21	215	2501	24.8	21.1	27.9	0.664934	12	5.6	124	805	3.09	6.49	380
Inga punctata	Sousa 3065	18.5119	-96.7636	2.8709	0.608814	23	180	2564	25.4	21.5	28.7	0.796802	12	6.2	203	908	2.13	4.47	248
Inga punctata	Hernández 797	18.5129	-95.0124	3.83283	22.297	21	12	1974	26	22.1	29.2	0.668186	49	6.1	95	613	3.06	6.45	302
Inga punctata	Calzada 1807	18.5167	-95.0833	1.99055	8.81428	22	514	3282	23.1	19.5	26	0.620353	56	5.8	174	933	2.9	5.36	609
Inga punctata	Vera 3187	18.5258	-96.8089	3.42084	16.4339	23	92	2198	25.8	21.9	29.3	0.811647	10	6.4	180	778	2.03	4.32	192
Inga punctata	Cedillo 2871	18.5712	-95.0612	3.63857	3.59037	21	26	2064	25.8	22	29	0.650678	10	5.8	99	614	3.07	6.2	341
Inga punctata	Cedillo 3673	18.5766	-95.0635	3.55033	10.4249	21	41	2106	25.7	21.9	28.9	0.647673	12	5.8	101	623	3.07	6.17	351
Inga punctata	Villegas 140	18.5833	-95.0833	2.28017	17.8939	25	329	3016	24	20.4	27	0.617042	18	5.7	156	848	2.95	5.44	550
Inga punctata	Chan 4968	18.6167	-91.9667	5.37178	0	22	3	1474	27	23.9	29.3	0.590231	70	7.4	91	355	2.16	3.9	332
Inga punctata	Ramamoorthy 3933	18.6297	-95.086	3.02696	18.4135	25	125	2411	25.2	21.5	28.3	0.622978	14	5.8	118	675	3.04	5.72	439
Inga punctata	Campos 5873bis	18.6421	-95.1009	3.6172	1.65907	22.4	5	2082	25.9	22	29	0.635927	10	5.7	99	590	3.07	5.96	366
Inga punctata	Cedillo 2725	18.6432	-95.0951	3.54799	2.94461	22.4	17	2115	25.8	22	28.9	0.634988	10	5.5	101	599	3.07	5.93	372
Inga punctata	Cortina 44	18.6827	-96.7709	2.36108	2.48976	21	500	2775	23.1	19.5	26	0.775495	8	5.8	221	1008	2.25	4.56	331
Inga punctata	Martínez 2	19.1793	-96.9493	2.58379	5.7785	25	1340	1987	19.2	15.6	21.9	0.774534	16	5.5	195	635	1.77	3.26	239
Inga punctata	Medina 378	19.2	-96.75	5.80103	12.4621	21	450	1161	23.6	19.9	26.7	0.816537	13	5.8	108	397	1.9	3.68	112
Inga punctata	Castillo 495	19.3765	-96.8245	5.07578	17.9789	25	700	1214	22	18.4	25.1	0.795717	8	6.1	115	390	1.89	3.39	136
Inga punctata	Martínez 40562	19.3831	-96.8311	5.29456	7.50749	22	620	1195	22.5	18.8	25.6	0.794142	8	5.9	114	384	1.9	3.37	135
Inga punctata	Villegas s/n	19.3849	-102.076	3.26234	29.4258	27	1591	1479	18.3	15.2	20.8	0.845842	9	6.1	55	645	3.09	11.73	95
Inga punctata	Zamora 2652	19.4	-96.85	4.76255	28.3277	31	780	1255	21.5	17.9	24.5	0.791235	7	5.9	122	394	1.85	3.23	145
Inga punctata	Ramos s/n	19.4629	-96.7454	5.40208	32.4439	28	653	1154	22.2	18.6	25.2	0.787695	9	6.2	102	379	2.03	3.72	142
Inga punctata	Márquez 969	19.4667	-96.9333	3.04258	1.89789	26	1220	1691	19.2	15.5	22	0.735068	10	5.6	173	484	1.7	2.8	253
Inga punctata	Dorantes 918	19.4965	-96.6212	7.79607	33.9566	34	200	917	24.8	20.9	27.7	0.854962	7	6.6	56	372	2.28	6.64	74
Inga punctata	Aranda 11	19.7973	-96.7106	4.33218	17.9936	28	551	1451	22.4	18.2	25.4	0.687112	9	5.8	122	421	2.29	3.45	283
Inga punctata	Castillo 1646	19.85	-96.7	5.2927	8.79976	24	190	1288	23.9	19.5	26.7	0.677795	6	6.2	109	361	2.2	3.31	251
Inga punctata	Martínez 57	19.8848	-96.7151	4.98077	4.30852	23	220	1352	23.6	19.2	26.5	0.659763	5	6.5	117	364	2.2	3.11	282
Inga punctata	Brigada Dioscoreas 496	19.9322	-96.8509	3.47819	1.09817	18	500	1811	22.4	17.7	25.6	0.629486	5	6.2	165	465	2.26	2.82	424
Inga punctata	Contreras 4846	19.9533	-97.6819	2.20721	24.064	22	800	2553	20.5	15.9	23.8	0.707011	11	5.9	225	759	2.14	3.37	386
Inga punctata	Contreras 4834	19.97	-97.67	2.16935	27.0143	24	800	2610	20.6	16	23.9	0.705747	9	6.3	230	779	2.15	3.39	399
Inga punctata	Cruz 308	19.9903	-97.6394	1.83681	62.5339	24	880	2972	20.1	15.5	23.2	0.700202	14	6.2	263	896	2.12	3.41	472
Inga punctata	Ibarra 5560	19.9981	-97.3253	2.00195	7.65337	24	560	3072	22	17	25.4	0.671224	10	5.6	261	922	2.37	3.53	577
Inga punctata	Gómez 561	20.0022	-97.3028	2.07012	1.56112	22	540	2995	22.1	17.1	25.5	0.667112	8	5.6	256	891	2.37	3.48	575
Inga punctata	López 74	20.0024	-97.3062	2.15345	1.45393	22	519	2900	22.2	17.2	25.7	0.665172	8	5.6	252	852	2.33	3.38	562
Inga punctata	Mendoza 3145	20.0253	-97.4205	1.97484	31.8771	23	604	3061	21.7	16.7	25.1	0.67919	10	6.2	267	914	2.26	3.42	549
Inga punctata	Cedillo 731	20.0335	-97.5608	2.19268	11.8553	22	563	2761	21.7	16.7	25.2	0.695762	11	6	247	813	2.17	3.29	444
Inga punctata	Gómez 806	20.0447	-97.3097	2.58523	3.60012	22	430	2505	22.9	17.7	26.4	0.651098	8	5.7	235	691	2.17	2.94	518
Inga punctata	Villalobos 143	20.05	-97.75	2.30239	37.9734	26	590	2596	21.5	16.5	25	0.721109	20	6.2	224	797	2.21	3.56	355
Inga punctata	Zambrano s/n	20.0623	-97.5037	2.0734	10.5379	24	600	2929	21.8	16.7	25.2	0.687607	11	6	261	872	2.2	3.34	500
Inga punctata	Basurto 43	20.071	-97.4591	2.61409	13.0293	24	420	2498	23	17.7	26.7	0.671337	9	6.2	241	707	2.09	2.93	468
Inga punctata	Mendoza 3164	20.0779	-97.5516	2.28939	7.20552	24	522	2723	22.2	17	25.8	0.694822	11	6.2	247	809	2.17	3.28	446
Inga punctata	Tenorio 15836	20.1	-97.5167	3.25377	26.7465	23	260	2120	24.1	18.6	27.8	0.679245	8	6.6	224	582	1.91	2.6	386
Inga punctata	Evangelista 24	20.1833	-97.586	2.80149	10.0289	22	365	2423	23.8	18.3	27.5	0.707388	8	6.2	240	736	2.05	3.07	384
Inga punctata	Contreras 5791	20.1883	-97.935	1.94725	25.4993	23	1400	2294	17.3	13.5	20.2	0.755885	11	5.7	148	829	2.54	5.6	270
Inga punctata	Contreras 4713	20.225	-97.9133	2.91479	26.9417	23	850	1913	20.4	15.5	23.6	0.768949	12	6.1	195	617	1.97	3.16	224
Inga punctata	Contreras 8641	20.2308	-97.91	2.97737	15.3712	23	816	1900	20.6	15.7	23.9	0.767368	12	6.1	195	612	1.96	3.14	225
Inga punctata	Cerón 521	20.3619	-97.9136	2.89325	37.9884	22	397	2164	22.3	17	25.8	0.77403	9	6.2	176	790	2.3	4.49	239
Inga punctata	Sarukhán 2344	20.3974	-97.6634	4.2864	1.34629	22	115	1655	24.6	19.1	28.3	0.714804	7	7	178	479	1.78	2.69	261
Inga punctata	Basurto 712	20.4054	-97.8469	3.48948	17.8466	21	249	1902	23.3	18	26.9	0.750263	10	6.7	173	646	2.06	3.73	250
Inga punctata	Riba 454	20.4488	-97.0925	5.01638	1.65827	20	200	1343	23.6	18.2	27.1	0.615786	5	6.9	147	280	1.78	1.9	322
Inga punctata	Basurto 555	20.5148	-97.8285	3.81839	8.60047	24	321	1762	23.6	17.9	27.2	0.743473	10	6.6	168	585	1.95	3.48	252
Inga punctata	Sarukhán 3349	20.5484	-97.9217	3.52434	18.1928	22	441	1808	22.6	17.1	26.2	0.758296	12	6.3	174	610	1.96	3.51	242
Inga punctata	Basurto 600	20.5639	-97.8257	4.44062	2.83209	20	184	1541	23.9	18.4	27.5	0.71512	7	6.8	147	469	1.84	3.19	251
Inga punctata	Tenorio 2515	21.1614	-98.5593	4.7351	7.36881	22	250	1393	23.2	17.5	27.2	0.761665	8	7	184	386	1.65	2.1	194
Leucaena esculenta	Bailey 207	15.8114	-96.4603	5.24588	16.8403	14	260	1395	25.3	23.8	26.4	0.867384	5	6	100	504	2.18	5.04	69
Leucaena esculenta	Sousa 9938	15.8655	-97.0694	7.81402	2.14529	10	40	984	26.3	25	27.8	0.882114	4	6.3	65	361	2.31	5.55	29
Leucaena esculenta	Hunn OAX-752	16.3017	-96.3003	3.54907	23.4581	27	2000	1131	16.1	15.3	17.2	0.878868	9	6.4	159	376	1.42	2.36	40
Leucaena esculenta	Hunn 1673	16.3117	-96.3033	6.06773	23.2315	27	1620	812	18.6	17	20.3	0.891626	10	6.6	131	263	1.28	2.01	27
Leucaena esculenta	Sousa 9958	16.321	-97.1126	5.28197	17.3966	22	1060	1220	22.9	21.3	24.2	0.87459	8	6.2	160	413	1.58	2.58	42
Leucaena esculenta	Bailey 206	16.3247	-97.0486	5.17535	17.2549	22	1130	1209	22.3	20.6	23.8	0.871795	8	6.9	165	408	1.54	2.47	44
Leucaena esculenta	Bailey 205	16.3644	-96.6375	8.09292	0.582217	21	1460	678	20.2	17.5	22.5	0.905605	8	7.2	121	222	1.19	1.83	22
Leucaena esculenta	Huges 2114	16.3747	-96.5214	8.34331	9.59017	22	1540	635	19.6	17.1	21.9	0.911811	7	7.3	115	206	1.14	1.79	19
Leucaena esculenta	Martínez 2040	16.4167	-95.8333	11.2855	13.1199	29	717	613	24.2	22.4	26.2	0.905383	7	7	66	226	1.83	3.42	16
Leucaena esculenta	Bailey 204	16.4411	-97.7053	2.82158	17.7033	14	1470	1844	19.4	18.2	20.5	0.872017	7	5.3	182	656	1.9	3.6	75
Leucaena esculenta	Bailey 202	16.49	-96.7381	8.57751	13.1265	22	1440	658	20.6	17.9	23	0.908815	7	7.1	119	220	1.21	1.85	19
Leucaena esculenta	Sousa 7190	16.578	-96.9086	6.97695	37.5666	27	1520	781	20.1	17.5	22.4	0.90653	9	6.4	136	268	1.31	1.97	22
Leucaena esculenta	Hughes 1496	16.7	-96.3167	12.5269	33.4013	30	1310	484	21.8	19.2	24.4	0.921488	9	7.1	87	155	1.14	1.78	12
Leucaena esculenta	Maya 2302	16.7167	-94.1333	5.12701	14.1111	18	900	1244	22.7	20.4	24.3	0.748392	7	5.6	97	392	2.07	4.04	182
Leucaena esculenta	Hughes 1764	16.7333	-93.0833	7.73927	8.89162	21	570	932	25	22.1	28.1	0.908798	5	6.5	88	366	2.07	4.16	21
Leucaena esculenta	Sousa 10064	16.7356	-96.3256	11.9171	21.165	29	1200	531	22.5	19.9	25.2	0.911488	9	7	88	175	1.25	1.99	16
Leucaena esculenta	Hughes 519	16.7443	-93.0325	7.53641	7.08869	25	500	975	25.4	22.4	28.7	0.900513	10	6.7	92	376	2.04	4.09	26
Leucaena esculenta	Solano 43	16.7806	-96.5772	9.59191	7.12801	22	1667	544	19.4	17	21.9	0.926471	7	7.7	103	175	1.12	1.7	11
Leucaena esculenta	Sousa 6254	16.7925	-96.8795	7.58887	8.76669	24	1500	737	20.5	17.7	23.1	0.90502	8	7	123	250	1.28	2.03	22
Leucaena esculenta	Zárate 446	16.8076	-93.0999	6.04883	13.4688	27	1050	1024	22.1	19.4	24.5	0.862305	10	6.1	93	386	2.01	4.15	66
Leucaena esculenta	Domínguez 60	16.8211	-93.1757	6.60644	1.32491	28	1004	963	22.6	19.7	25.1	0.836968	8	6.3	88	347	1.96	3.94	86
Leucaena esculenta	Huges 2120	16.8339	-96.3617	6.2656	6.29489	27	1910	753	18	16.2	20.2	0.87915	8	6.5	113	240	1.32	2.12	34
Leucaena esculenta	Bailey 200	16.8653	-96.3778	8.33116	2.60645	24	1685	613	19.1	16.9	21.6	0.898858	8	7.5	99	195	1.24	1.97	22
Leucaena esculenta	Torres 2407	16.8714	-96.2792	7.95639	11.5285	26	1646	642	19.1	16.9	21.6	0.884735	9	6.5	98	200	1.27	2.04	28
Leucaena esculenta	Vera 3251	16.9137	-96.3009	4.99344	21.929	28	1957	914	17.6	15.7	19.8	0.842451	8	6.6	117	281	1.46	2.4	63
Leucaena esculenta	Sousa 10027	16.9566	-96.2169	9.09667	18.7221	28	1350	631	20.9	18.3	23.7	0.884311	8	6.7	87	208	1.39	2.39	27
Leucaena esculenta	Acosta 1970	16.9626	-96.1898	6.70735	23.2885	26	1600	762	19.1	16.9	21.7	0.846457	10	6.6	105	227	1.39	2.16	50
Leucaena esculenta	Robles 1	17.0211	-96.7624	8.20462	1.84332	21	1600	650	19.8	16.9	22.5	0.912308	7	7.6	108	211	1.24	1.95	16
Leucaena esculenta	Sousa 5841	17.0793	-97.8683	4.25996	3.632	19	950	1581	23.7	21.9	25.5	0.87666	8	5.8	145	584	1.92	4.03	60
Leucaena esculenta	Moreno ULDC29	17.08	-96.7336	7.25287	5.10135	25	1763	696	19	16.3	21.6	0.91092	9	7.4	109	243	1.37	2.23	19
Leucaena esculenta	Solano 313	17.1425	-96.756	7.37447	6.04517	24	1630	713	19.5	16.8	22.3	0.889201	8	7.2	115	235	1.31	2.04	25
Leucaena esculenta	Martin 326	17.1683	-96.7878	7.7004	1.48988	24	1500	741	20.8	17.9	23.8	0.839406	8	7.5	122	216	1.21	1.77	41
Leucaena esculenta	Vázquez 2	17.1824	-96.1772	5.99894	25.2612	24	1298	943	20.7	17.8	23.8	0.829268	8	6.1	97	322	1.72	3.32	70
Leucaena esculenta	Hughes 1779	17.2	-96.8	7.23538	0.269096	25	1650	718	19.4	16.7	22.1	0.895543	9	7.5	117	240	1.32	2.05	23
Leucaena esculenta	Chávez 46	17.25	-96.8667	7.83838	4.09749	22	1560	693	20	17.3	22.9	0.860029	9	7.5	116	201	1.19	1.73	35
Leucaena esculenta	Reyes 629	17.2833	-97.8167	4.01671	18.658	27	1900	1137	17.6	15.6	19.4	0.865435	8	6.4	126	423	1.76	3.36	60
Leucaena esculenta	Robles 7	17.2978	-96.9067	7.84733	1.44591	21	1650	655	19.2	16.6	22	0.885496	8	7.5	105	201	1.26	1.91	28
Leucaena esculenta	Huges 2103	17.3097	-96.5325	4.86614	27.2035	25	1600	1016	18.7	16.1	21.2	0.786417	9	6.6	104	335	1.71	3.22	101
Leucaena esculenta	Zárate s/n	17.3142	-96.5488	4.84145	32.1527	27	1792	965	17.9	15.4	20.5	0.826943	10	6.6	93	338	1.8	3.63	79
Leucaena esculenta	Reyes 558	17.3833	-97.85	4.38989	26.4635	29	1800	1108	18.4	16.4	20.4	0.865523	8	6.3	125	406	1.75	3.25	54
Leucaena esculenta	Kruse 2019	17.4045	-99.4678	5.5991	12.5341	24	1228	1115	22.3	20.7	23.7	0.878027	11	6.1	57	476	2.72	8.35	44
Leucaena esculenta	Xelhuantzi 5319	17.4391	-99.1597	5.47352	21.1756	24	970	1246	23.9	22.1	25.8	0.869984	9	6.1	72	526	2.65	7.31	43
Leucaena esculenta	Contreras 1429	17.5002	-98.3831	5.83957	2.04229	30	1485	1016	21.4	18.6	23.9	0.889764	9	6.8	106	400	2	3.77	33
Leucaena esculenta	Guízar 4498	17.5888	-98.0601	4.69482	22.8788	26	1850	1042	18.5	16.7	20.5	0.881958	9	6.7	115	392	1.79	3.41	42
Leucaena esculenta	Huges 2093	17.5928	-96.9478	8.66069	34.3047	29	1500	613	19.7	17.1	22.6	0.840131	11	6.3	75	174	1.36	2.32	50
Leucaena esculenta	Calzada 15738	17.5929	-98.4871	8.70445	20.4939	25	1250	741	22.9	20.4	25.9	0.900135	8	7	90	279	1.79	3.1	21
Leucaena esculenta	Ladd 160	17.5969	-99.5288	7.06068	28.0676	26	1361	857	21.8	19.6	24.1	0.876313	9	6.5	69	348	2.14	5.04	31
Leucaena esculenta	Calzada 23863	17.6164	-97.6757	8.16157	29.9186	30	1535	687	20.5	17.8	23.2	0.885007	8	6.9	100	217	1.4	2.17	26
Leucaena esculenta	Rico 208	17.6332	-99.7608	5.74464	28.1962	25	1640	1026	21.3	19.6	23.5	0.882066	8	6.1	76	427	2.21	5.62	29
Leucaena esculenta	Martínez 14	17.653	-99.2256	5.76221	11.5462	26	1519	942	20	17.7	22.3	0.880042	10	6.5	78	396	2.16	5.08	37
Leucaena esculenta	Calzada 23989	17.6876	-97.6092	6.74667	22.6165	28	1950	675	17.6	15.2	20	0.859259	6	6.7	108	196	1.24	1.81	31
Leucaena esculenta	Sousa 4602	17.7048	-97.6396	6.98227	8.39209	27	1880	677	18.1	15.6	20.5	0.862629	8	6.9	104	202	1.29	1.94	30
Leucaena esculenta	González 1704	17.7089	-99.7303	8.28696	19.4259	27	1180	805	23.5	21.1	26.6	0.873292	8	6.6	63	327	2.17	5.19	23
Leucaena esculenta	Gómez 11	17.7158	-98.9675	6.50376	10.3145	26	1329	931	21.8	19.4	24.7	0.889366	8	6.9	85	383	2.08	4.51	29
Leucaena esculenta	Huges 2133	17.7306	-97.9072	5.91784	23.2126	37	1800	852	18.9	16.7	21.3	0.872066	9	6.4	107	292	1.59	2.73	35
Leucaena esculenta	Zárate 630	17.7336	-96.8345	2.61153	20.0316	22	2302	1197	13.6	11.6	16.1	0.79198	12	5.6	77	432	2.26	5.61	132
Leucaena esculenta	Manzano s/n	17.7755	-97.7912	7.03898	7.79251	25	1700	744	19.5	16.9	22.1	0.86828	8	7.6	101	244	1.49	2.42	30
Leucaena esculenta	Campos 4850	17.8	-98.3167	7.34649	18.7191	22	1555	811	21.5	19.5	23.6	0.913687	7	7	83	325	1.93	3.92	20
Leucaena esculenta	Sousa 9820	17.8084	-97.8429	6.65155	2.62492	23	1750	772	19.2	16.7	21.8	0.867876	8	6.7	101	255	1.52	2.52	32
Leucaena esculenta	Sousa 6500	17.8292	-97.7455	10.223	3.66032	25	1425	583	21.5	18.5	24.4	0.890223	7	7.3	82	190	1.44	2.32	21
Leucaena esculenta	Zárate 620	17.8409	-97.017	16.1096	2.81615	28	625	456	25.4	21.4	29.3	0.901316	8	7.3	40	181	2	4.53	18
Leucaena esculenta	Martínez 33335	17.8558	-96.9786	13.5405	4.79825	29	684	531	24.9	21.1	28.7	0.883239	7	7.5	45	210	2.07	4.67	27
Leucaena esculenta	Huges 2143	17.8592	-97.8133	6.3125	7.55749	28	1910	752	18.1	15.7	20.6	0.867021	7	6.5	101	237	1.39	2.35	30
Leucaena esculenta	Sousa 9816	17.8672	-97.8254	6.17328	11.7779	27	1950	756	17.9	15.5	20.3	0.869048	9	6.5	102	237	1.37	2.32	30
Leucaena esculenta	Acosta 1866	17.8714	-97.0937	7.41417	23.8352	30	1700	635	18	15.4	20.9	0.840945	12	6.5	60	216	1.77	3.6	55
Leucaena esculenta	Villa 702	17.9664	-99.5083	8.98439	5.43593	27	828	833	25.8	23.5	28.9	0.889556	7	6.8	66	337	2.15	5.11	26
Leucaena esculenta	Soro 8880	17.9776	-99.6656	9.3988	13.1097	25	650	835	26.8	24.5	30.5	0.883832	6	7.1	57	338	2.31	5.93	26
Leucaena esculenta	Magallanes 3	18.0147	-97.6563	7.92091	10.1809	26	1958	569	17.4	14.8	20	0.87522	8	6.6	89	159	1.16	1.79	23
Leucaena esculenta	Salinas 3693	18.0333	-97.65	7.30862	19.9305	27	2060	580	16.7	14.1	19.2	0.877586	10	6.4	94	157	1.12	1.67	23
Leucaena esculenta	Huges 2088	18.0525	-97.0706	18.1501	12.7843	26	800	393	24.8	21	28.4	0.895674	6	7.5	30	167	2.17	5.57	22
Leucaena esculenta	Hughes 1838	18.0833	-100.95	6.74589	35.5866	23	780	1094	25.5	23.6	28.5	0.886654	5	6.7	31	508	3.27	16.39	35
Leucaena esculenta	Delgado 180	18.1043	-99.1072	8.27464	4.0543	28	850	903	25.7	23.4	28.6	0.898117	5	7.6	82	366	1.96	4.46	21
Leucaena esculenta	Hernández 79	18.1067	-97.756	8.88468	2.04326	26	1823	555	18.6	15.8	21.4	0.884685	7	7.5	81	168	1.22	2.07	21
Leucaena esculenta	Medrano BC-47	18.141	-98.0105	11.9735	15.8959	29	1361	528	22.5	19.7	25.1	0.895833	6	7.4	62	188	1.58	3.03	17
Leucaena esculenta	Huges 2078	18.1475	-97.0581	6.98102	20.0232	27	1265	843	21.3	18.1	24.4	0.83274	10	6.6	72	302	1.94	4.19	73
Leucaena esculenta	Galicia 16	18.1557	-97.7764	9.75619	27.0191	28	1753	525	19.2	16.3	22	0.889524	10	6.8	75	163	1.25	2.17	20
Leucaena esculenta	Huges 1639	18.1667	-97.0833	12.3321	3.51965	27	990	536	23.3	19.9	26.7	0.873134	7	7.2	42	207	2.06	4.93	38
Leucaena esculenta	Guízar 3650	18.1673	-98.074	11.5554	2.37179	27	1350	551	22.6	19.9	25.2	0.896552	6	7.6	62	199	1.64	3.21	17
Leucaena esculenta	Tenorio 17341a	18.1833	-97.5167	7.93542	26.3336	25	2076	511	16.2	13.5	18.8	0.880626	13	6.6	82	139	1.12	1.7	23
Leucaena esculenta	Tenorio 3900a	18.1871	-97.4796	8.96868	23.0633	26	1980	479	16.9	14.1	19.5	0.885177	9	7.1	75	135	1.14	1.8	20
Leucaena esculenta	Hughes 1794	18.2167	-97.5833	8.03523	3.5379	24	2080	511	16.3	13.6	18.9	0.882583	7	7	84	137	1.07	1.63	22
Leucaena esculenta	Chazaro 715	18.2329	-97.9641	11.325	5.19336	26	1500	523	21.4	18.6	24.1	0.89675	7	7.6	63	181	1.47	2.87	18
Leucaena esculenta	Buenabad s/n	18.2526	-97.6551	9.91006	4.7027	24	1900	467	17.8	14.8	20.6	0.890792	7	7.6	77	130	1.06	1.69	18
Leucaena esculenta	Salinas 4568	18.2728	-97.2489	20.769	0.359362	21	1071	316	23.2	19.6	26.8	0.917722	8	7.5	41	102	1.4	2.49	12
Leucaena esculenta	Zárate 689	18.2912	-97.2884	21.3947	0.721063	20	1123	304	23	19.4	26.6	0.917763	8	7.4	43	94	1.31	2.19	10
Leucaena esculenta	Tejero 5462	18.3078	-99.931	6.07823	20.7491	23	1288	1061	22.9	21.1	26.1	0.901037	7	6.9	59	452	2.26	7.66	24
Leucaena esculenta	Valiente 182	18.3139	-97.6137	11.5392	2.16215	26	1800	421	18.4	15.4	21.3	0.895487	8	7.6	72	118	1.06	1.64	16
Leucaena esculenta	González s/n	18.3199	-99.4979	7.91737	3.93887	26	635	944	25.8	23	28.9	0.880297	5	7.1	67	372	2.18	5.55	24
Leucaena esculenta	Zárate 617	18.3264	-97.2271	16.4425	5.08889e-14	21	1115	391	22.8	19.2	26.3	0.895141	7	7.9	50	126	1.43	2.52	18
Leucaena esculenta	Zárate 616	18.3356	-97.309	17.352	13.3338	25	1264	358	22.2	18.6	25.6	0.896648	7	7.3	52	110	1.31	2.12	15
Leucaena esculenta	Rico 244	18.3896	-99.5315	7.15119	1.52884	28	806	1012	25.1	22.3	28.2	0.885375	6	7.1	70	402	2.17	5.74	26
Leucaena esculenta	Sousa 13258	18.3904	-99.5042	7.14243	9.35325	26	850	1011	25	22.3	28.1	0.889219	7	7.1	71	402	2.12	5.66	26
Leucaena esculenta	McKee 10862	18.401	-97.327	10.6823	1.62899	19	1500	513	20.1	16.8	23.2	0.873294	7	7.7	70	165	1.41	2.36	29
Leucaena esculenta	Catalán 401	18.4105	-99.52	6.80402	50.0265	27	982	1046	24.8	22	27.9	0.891013	8	6.8	77	422	2.04	5.48	25
Leucaena esculenta	Hughes 1829	18.4167	-99.9667	5.03374	17.1383	25	1780	1156	21.1	19.5	23.8	0.885813	9	6	77	467	2.36	6.06	39
Leucaena esculenta	Martínez 2031	18.4259	-99.5414	6.7933	13.5547	27	950	1045	24.7	21.9	27.9	0.888995	11	6.7	75	419	2.06	5.59	25
Leucaena esculenta	Koch 7980	18.4343	-99.5646	6.21532	10.4571	31	1100	1110	24.1	21.4	27.5	0.893694	8	6.6	85	455	2.02	5.35	27
Leucaena esculenta	Hughes 894	18.4457	-99.7839	5.28344	23.5848	30	1624	1129	21.5	19.7	24.4	0.897254	8	6.3	81	455	2.15	5.62	36
Leucaena esculenta	Seigler 13593	18.4519	-99.5824	5.74119	0.806676	31	1192	1163	23.5	20.9	26.9	0.895099	9	6.7	93	480	2	5.16	30
Leucaena esculenta	Rico 1	18.4821	-99.5825	5.5118	5.55771	25	1240	1186	23.1	20.5	26.6	0.89629	7	6.8	97	488	1.99	5.03	31
Leucaena esculenta	Linares 122	18.5017	-98.755	8.19309	1.48524	27	1030	839	24.1	21	27.1	0.884386	5	7.3	70	331	2.1	4.73	31
Leucaena esculenta	Calónico 18880	18.5042	-101.829	9.05031	13.6399	22	770	815	25.5	23.3	27.6	0.83681	6	6.8	20	357	3.49	17.85	52
Leucaena esculenta	Campos 7513	18.5083	-95.1658	1.50673	1.95424	21	925	3789	20.8	17.5	23.5	0.606229	12	5.7	204	1046	2.79	5.13	807
Leucaena esculenta	de Jesús 871	18.5308	-98.9363	8.10382	8.41869	28	1214	838	23.8	21.1	26.7	0.904535	8	6.8	67	340	2.02	5.07	20
Leucaena esculenta	Dorado 463	18.5503	-98.9418	7.93373	13.7546	27	1260	845	23.6	20.9	26.5	0.910059	9	6.7	68	342	1.99	5.03	18
Leucaena esculenta	Calónico 7012	18.565	-99.4689	5.66024	9.54219	32	1520	1089	22.1	19.5	25.2	0.896235	12	6.3	94	437	1.92	4.65	32
Leucaena esculenta	Sousa 9811	18.5678	-98.4432	8.32626	4.56605	26	1350	754	22.4	19.8	24.9	0.884615	8	7.7	70	282	1.81	4.03	23
Leucaena esculenta	Cruz 2150	18.5697	-99.7619	5.10897	17.0913	26	1930	1037	19.7	17.7	22.1	0.882353	11	6	89	402	2.01	4.52	42
Leucaena esculenta	Huges 2065	18.5808	-97.2664	4.2175	8.80505	23	2280	800	14.3	12	16.7	0.81375	10	6.2	87	267	1.72	3.07	80
Leucaena esculenta	Huges 2050	18.5861	-97.4097	8.662	2.59371	27	1949	500	16.9	14	19.6	0.876	8	6.6	84	143	1.18	1.7	27
Leucaena esculenta	Linares 427	18.595	-98.8417	7.73467	6.43413	23	1150	848	23.2	20.4	26.1	0.893868	7	7.3	71	334	2.01	4.7	26
Leucaena esculenta	Flores 316	18.6167	-98.7503	7.65914	0.932369	31	1190	842	22.9	20.1	25.7	0.890736	7	7.4	73	326	1.99	4.47	26
Leucaena esculenta	Benítez 99	18.6182	-99.2342	8.15376	12.4103	27	953	852	24.3	21.3	27.4	0.881455	7	7.1	68	322	1.74	4.74	26
Leucaena esculenta	Zárate 686	18.6191	-97.4086	7.89533	3.56613	24	1984	535	16.6	13.7	19.3	0.86729	8	6.8	89	154	1.21	1.73	32
Leucaena esculenta	Guerrero 1473	18.6605	-98.9232	7.23235	3.5278	28	1100	878	22.6	19.8	25.5	0.8918	6	7.6	74	344	1.94	4.65	28
Leucaena esculenta	Huges 2155	18.6706	-99.5061	6.24355	32.2959	27	1130	1047	23.1	20.2	26.5	0.887297	9	6.6	81	414	1.94	5.11	29
Leucaena esculenta	Ortiz 938	18.6851	-99.2461	7.98587	1.25454	29	899	849	23.8	20.8	26.9	0.877503	6	7.2	67	317	1.75	4.73	28
Leucaena esculenta	Medina 701	18.6897	-98.2962	7.9502	5.53197	27	1439	743	21.4	18.8	23.7	0.873486	8	7.2	72	268	1.62	3.72	25
Leucaena esculenta	Calónico 6209	18.6964	-99.6781	5.09528	8.21745	29	1530	1102	20.6	18	23.6	0.892922	7	6.6	92	418	1.99	4.54	41
Leucaena esculenta	Macqueen 148	18.7167	-99.6	5.39106	19.3793	26	1500	1051	20.7	18.1	24	0.893435	8	6.7	97	394	1.92	4.06	37
Leucaena esculenta	Calónico 6046	18.7364	-99.6808	4.86432	27.7037	28	1380	1135	20.3	17.8	23.8	0.889868	11	6.7	104	422	1.92	4.06	46
Leucaena esculenta	Hughes 1729	18.75	-99.1	7.13423	7.04327	31	1000	894	22.7	19.8	25.7	0.884787	8	7.2	73	345	1.87	4.73	31
Leucaena esculenta	Brewbaker 14	18.7755	-98.4555	6.29708	1.38125	26	1640	855	19.9	17.3	22.3	0.88655	7	7.5	86	314	1.71	3.65	31
Leucaena esculenta	Morales 178	18.7781	-98.9861	6.24367	0.321701	25	1275	948	21.4	19	24.2	0.894515	8	7.2	73	379	2.02	5.19	28
Leucaena esculenta	Aragón s/n	18.7844	-98.7681	5.95729	2.39979	25	1802	960	20.8	18.6	23.3	0.8875	9	6.9	84	359	1.83	4.27	35
Leucaena esculenta	González 4990	18.788	-100.349	5.65949	9.01391	24	900	1207	23.9	21.6	27.4	0.883181	6	6.7	49	534	2.69	10.9	36
Leucaena esculenta	Medina 399	18.7938	-98.0197	5.08666	26.2291	26	2450	727	15.2	12.6	17.3	0.876204	14	6.7	126	225	1.23	1.79	31
Leucaena esculenta	Peña 127	18.8018	-99.3017	6.04457	17.411	31	1350	1032	22.3	19.7	25.5	0.887597	9	6.9	79	418	2.05	5.29	33
Leucaena esculenta	Paneloza 839	18.8168	-99.3923	6.87777	12.2733	27	1088	949	23.1	20.2	26.3	0.883035	8	6.9	71	367	1.91	5.17	32
Leucaena esculenta	Guízar 151	18.8249	-100.182	4.28611	9.94214	23	1340	1454	22.3	20.3	25.5	0.864512	9	6.6	80	580	2.38	7.25	65
Leucaena esculenta	Morales 479	18.8368	-99.3719	6.01967	14.804	29	1328	1017	22	19.3	25.3	0.882989	9	6.7	80	408	2.05	5.1	35
Leucaena esculenta	López 107	18.8609	-99.4176	6.14634	16.8865	29	1500	943	21.1	18.6	24.2	0.863203	10	6.4	75	372	2.06	4.96	43
Leucaena esculenta	Rzedowski 18235	18.8632	-99.6669	4.86995	17.9108	26	1850	1015	18.7	16	21.1	0.871921	8	6	93	391	1.89	4.2	48
Leucaena esculenta	Valdez s/n	18.8809	-99.1769	5.57263	0.774441	28	1364	1067	21.5	19.1	24.4	0.886598	8	7.2	76	437	2.13	5.75	34
Leucaena esculenta	Reyes s/n	18.8961	-99.1568	5.43003	1.57033	31	1400	1079	21.2	19	24.1	0.886932	10	7.1	76	443	2.15	5.83	33
Leucaena esculenta	Soro 53	18.8997	-100.74	8.69547	6.37894	25	380	949	27.9	24.9	31.9	0.871444	3	7.5	44	414	2.73	9.41	32
Leucaena esculenta	Bye 18183	18.9023	-98.4392	5.48533	1.89258	25	1839	886	18.4	15.6	20.8	0.88149	7	7.6	98	324	1.7	3.31	37
Leucaena esculenta	Rosas 268	18.9053	-97.0864	2.7734	11.7782	23	1320	1827	19	15.6	21.6	0.777778	11	5.8	181	605	1.84	3.34	212
Leucaena esculenta	Zárate 87	18.9071	-98.9703	5.27353	3.07346	27	1378	1020	19.9	17.7	22.6	0.886275	8	7.2	77	410	2.05	5.32	34
Leucaena esculenta	Bye 18220	18.9333	-99.4333	5.1343	35.1923	28	1700	1035	19.7	17.4	22.5	0.868599	9	6.3	79	408	2.11	5.16	45
Leucaena esculenta	Bailey 216	18.9428	-99.4233	4.74651	22.2373	29	1790	1073	19.1	16.9	21.8	0.874185	9	6	82	422	2.12	5.15	45
Leucaena esculenta	Boege 584	18.9707	-98.3685	5.0756	12.258	27	2064	873	17.2	14.1	19.5	0.872852	7	7.2	100	320	1.68	3.2	37
Leucaena esculenta	Rodríguez s/n	18.9723	-99.1422	5.11641	2.20639	28	1690	1091	20.5	18.5	23	0.878093	9	6.7	75	439	2.13	5.85	38
Leucaena esculenta	Dorado 7	18.9778	-99.1523	5.00624	5.4495	27	1634	1121	20.5	18.5	23.1	0.87868	10	6.4	76	455	2.17	5.99	38
Leucaena esculenta	Linares 384	18.9812	-98.8399	5.04985	4.2856	22	2000	1003	19	16.8	21.4	0.849452	7	6.5	78	377	1.97	4.83	48
Leucaena esculenta	Zárate 879	18.9828	-99.0966	5.2434	1.89425	29	1687	1060	20.4	18.4	22.9	0.877358	10	6.4	74	425	2.1	5.74	37
Leucaena esculenta	Carmona 2510	19.007	-99.2254	3.80611	8.24741	32	2281	1145	17	14.5	19.7	0.88559	14	5.8	98	470	2.11	4.8	39
Leucaena esculenta	Soro 10670	19.0537	-101.269	8.31699	12.7215	26	700	918	26.2	23.5	29.8	0.862745	8	6.6	35	400	2.67	11.43	41
Leucaena esculenta	Schubert 2133	19.1747	-100.243	5.87558	2.35642	33	1340	1069	22.4	20.3	25.7	0.856876	13	6.6	70	430	2.29	6.14	52
Leucaena esculenta	Soto s/n	19.1806	-100.257	5.97923	13.5222	32	1330	1059	22.6	20.5	25.9	0.857413	12	6.7	69	428	2.3	6.2	51
Leucaena esculenta	Soro 12012	19.189	-100.634	7.40301	2.87966	25	600	1062	26.8	23.8	30.5	0.841808	4	7.5	52	453	2.77	8.71	42
Leucaena esculenta	Basurto 458	19.3297	-97.6474	6.11504	1.16317e-13	22	2380	565	14.5	11.4	16.9	0.849558	8	7.5	134	162	1.05	1.21	39
Leucaena esculenta	Soro 4569	19.333	-100.428	6.56961	17.2468	26	1500	862	20.7	18.8	23.2	0.865429	13	6.4	47	368	2.45	7.83	41
Leucaena esculenta	Soro 14464	19.4128	-100.394	5.27203	7.14751	31	1800	908	18.2	15.7	20.9	0.84141	11	6.7	58	377	2.37	6.5	60
Leucaena esculenta	Zola 850	19.4919	-96.811	4.52188	3.56796	27	900	1257	20.7	17.2	23.7	0.778839	7	6.1	122	385	1.86	3.16	164
Leucaena esculenta	Soro s/n	19.5858	-100.923	5.01898	6.69871	23	1500	1054	19.6	16.6	22.7	0.863378	12	6.3	56	468	2.78	8.36	51
Leucaena esculenta	Martínez 7338	19.7717	-103.455	5.50874	14.199	26	1604	973	19.8	15.9	23.6	0.818088	7	6.3	38	406	2.74	10.68	84
Leucaena esculenta	Flores 3681	19.7935	-104.137	7.41071	33.081	28	1037	896	23.4	19.7	26.3	0.822545	7	6.6	23	387	3.09	16.83	76
Leucaena esculenta	Soro 2900	19.9546	-102.437	5.06047	4.19483	29	1700	860	17	13.3	20.4	0.866279	6	6.5	43	392	2.47	9.12	51
Leucaena esculenta	Macqueen 224	20.2833	-103.2	6.5513	8.48148e-14	25.9	1520	809	19.6	15.9	23	0.87021	8.2	6.4	29	373	2.61	12.86	51
Leucaena esculenta	Zárate s/n	20.3042	-103.248	6.47906	5.14118	26	1555	812	19.5	15.8	22.9	0.871921	7	6.3	28	377	2.65	13.46	50
Leucaena esculenta	McVaugh 310	20.3096	-103.524	6.51828	6.90748	35	1600	793	19.3	15.8	22.3	0.865069	10	6.6	29	357	2.55	12.31	50
Leucaena esculenta	Cortés 386	20.4358	-103.306	6.33452	2.46971	26	1600	843	19.7	16.1	23.1	0.876631	5	7	28	403	2.75	14.39	49
Leucaena esculenta	Basurto 141	20.4444	-97.6855	3.62866	1.96069	25	338	1912	24.2	18.5	27.9	0.735356	9	6.4	194	618	1.94	3.19	281
Leucaena esculenta	Basurto 42	20.4658	-97.7193	3.88331	10.8637	24	263	1791	24.2	18.6	27.9	0.730318	9	6.7	180	568	1.9	3.16	269
Leucaena esculenta	González 2374	20.5545	-99.3139	12.5363	1.82432	26	1750	386	18.3	14.3	21.5	0.810881	7	7.6	73	109	1.16	1.49	38
Leucaena esculenta	Huerta 259	20.6514	-103.19	6.66246	4.89685	39	1400	871	21	16.9	24.9	0.885189	9	6.8	27	429	2.82	15.89	47
Leucaena esculenta	Iltis 1397	20.686	-103.454	6.0819	2.15357	23	1560	928	20.6	16.5	24.2	0.87931	5	6.4	28	466	3	16.64	55
Leucaena esculenta	Mora 923	20.7661	-100.791	8.09651	1.78756	23	1810	601	18.4	14	22.2	0.856905	5	7.6	53	257	2.16	4.85	38
Leucaena esculenta	Enríquez 1693	21.1632	-103.168	7.11867	23.6805	30	1490	809	20.9	16.2	25.2	0.878863	7	6.7	25	413	3.13	16.52	49
Leucaena esculenta	Enríquez 213	21.3732	-103.155	7.82299	7.33324	29	1362	757	21.3	16.4	25.7	0.882431	8	7.1	24	396	3.2	16.5	49
Leucaena esculenta	Enríquez 359	21.4006	-103.075	7.40805	19.1663	28	1500	745	20.2	15.3	24.5	0.877852	5	7.6	24	386	3.22	16.08	49
Leucaena esculenta	Téllez 4185	21.6638	-106.626	7.09875	13.6	23	139	962	23.9	20.1	27.4	0.794179	13	6.7	5	441	13.98	88.2	99
Leucaena esculenta	Calónico 3131	21.8703	-103.827	6.49871	21.8416	24	1620	774	18.9	13.9	23.5	0.863049	8	6.2	19	400	3.77	21.05	64
Leucaena esculenta	Sánchez 103	23.0303	-99.1479	6.51103	16.3992	24	309	1043	23.8	17.1	28.2	0.835091	8	6.5	119	368	1.79	3.09	75
Leucaena esculenta	González 3431	24.0295	-104.674	7.80829	0.114827	21	1900	579	17.4	11.5	22.7	0.813472	4	7.9	18	273	4.67	15.17	67
Lysiloma acapulcense	Breedlove 40620	15.3709	-92.2485	3.31158	19.6247	19	1250	1762	21.2	20.2	22.2	0.867196	14	6.3	170	432	1.51	2.54	72
Lysiloma acapulcense	Castillo 9666	15.6918	-96.2392	7.86802	0.272045	13	7	985	26.5	25.1	27.7	0.892386	14	6.7	76	343	2.03	4.51	36
Lysiloma acapulcense	Martínez 32272	15.8826	-96.3693	4.31353	15.8714	15	365	1700	25.4	24.1	26.6	0.841765	7	5.9	148	604	2.02	4.08	81
Lysiloma acapulcense	Pascual 414	15.8926	-96.0571	5.64602	21.9864	12	363	1308	25.5	24.7	26.8	0.870031	9	6	136	450	1.79	3.31	41
Lysiloma acapulcense	Sousa 11805	15.9308	-91.9937	6.64602	4.02882	28	700	1017	23.7	21.2	27	0.816126	6	6.8	90	306	1.87	3.4	65
Lysiloma acapulcense	Sousa 13209	15.9383	-92.7613	3.91568	1.2675	19	620	1779	24.3	21.6	26.8	0.8724	7	6.1	183	671	2.01	3.67	52
Lysiloma acapulcense	Velazquez 298	16.008	-95.9678	6.63964	5.33159	13	420	1110	25.5	24.5	26.8	0.875676	5	5.8	120	380	1.73	3.17	33
Lysiloma acapulcense	Sousa 5302	16.0282	-97.0626	5.53282	20.3874	12	590	1295	24.9	23.8	26.1	0.857915	7	5.7	126	456	1.95	3.62	48
Lysiloma acapulcense	Sousa 6834	16.0291	-92.0226	6.5252	2.47905	30	820	992	22.9	20.5	26.3	0.81754	6	6.6	99	289	1.75	2.92	63
Lysiloma acapulcense	Croat 64844	16.0424	-92.0174	4.85294	21.439	28	1125	1190	21	18.8	23.6	0.801681	7	6.3	114	362	1.81	3.18	90
Lysiloma acapulcense	Breedlove 42144	16.0968	-92.1746	5.87985	23.9448	28	900	1057	22.2	19.9	25.1	0.831599	7	6.5	127	306	1.66	2.41	51
Lysiloma acapulcense	Reyes 344	16.1333	-92.1956	4.86594	2.49712	28	1110	1186	21	18.8	23.5	0.830523	8	6.4	137	365	1.74	2.66	55
Lysiloma acapulcense	Reyes 476	16.1448	-92.1995	4.73067	9.25881	27	1150	1203	20.8	18.6	23.1	0.830424	7	6.4	139	374	1.74	2.69	55
Lysiloma acapulcense	Breedlove 47578	16.1737	-92.1923	4.58197	0.913343	23	1200	1220	20.5	18.3	22.8	0.829508	7	6.3	142	383	1.74	2.7	56
Lysiloma acapulcense	Cedillo 1839	16.2235	-96.7822	5.03425	19.1104	24	1453	1051	19.6	17.5	21.3	0.880114	9	6.2	161	348	1.42	2.16	42
Lysiloma acapulcense	Miranda 5981	16.2501	-93.0916	5.01589	1.57961	16	768	1322	23.4	20.7	25.9	0.913011	7	5.9	124	547	2.06	4.41	24
Lysiloma acapulcense	Martínez 853	16.2708	-93.6389	5.97459	3.73857	17	900	1102	23.3	21.7	24.5	0.900181	9	6.1	104	432	2.03	4.15	31
Lysiloma acapulcense	Hunn OAX-1187	16.3017	-96.3003	4.14314	23.4581	27	1900	1020	16.7	15.7	17.9	0.884314	9	6.4	151	336	1.37	2.23	35
Lysiloma acapulcense	Hunn OAX-565	16.3156	-96.3122	4.77503	28.111	28	1820	929	17.3	16.1	18.6	0.888052	9	6.5	143	304	1.33	2.13	31
Lysiloma acapulcense	Martínez 1393	16.3167	-95.5833	9.6194	19.9448	15	941	670	22.9	21.4	24.5	0.88209	6	6	64	253	2	3.95	27
Lysiloma acapulcense	Martínez 373	16.3232	-95.461	12.3095	14.8008	16	534	588	25.1	23.3	26.8	0.89966	6	6.3	42	214	2.06	5.1	23
Lysiloma acapulcense	Sousa 6747	16.3342	-92.5623	6.40052	17.4735	21	550	1146	25.3	22.1	28.3	0.890052	7	6.6	141	397	1.66	2.82	33
Lysiloma acapulcense	Sousa 6739	16.3474	-92.6151	6.32584	2.42107	22	550	1157	25.3	22.1	28.3	0.894555	5	7	136	411	1.71	3.02	29
Lysiloma acapulcense	Torres 950	16.35	-95.3167	11.2154	0.111864	16	81	729	27.7	25.4	29.8	0.90535	4	6.9	43	266	2.06	6.19	26
Lysiloma acapulcense	Sousa 5493	16.3813	-98.097	4.93346	14.9173	15	330	1533	26	25.1	27.3	0.862361	5	5.8	68	573	2.46	8.43	40
Lysiloma acapulcense	Torres 274	16.3892	-95.3767	13.0345	20.6134	24	218	609	27	24.7	29.2	0.917898	6	6.7	35	225	2.12	6.43	18
Lysiloma acapulcense	Hughes 649	16.4598	-98.3872	7.7949	0.834849	10	75	1019	27.1	25.5	28.5	0.84789	3	5.7	27	402	3.15	14.89	46
Lysiloma acapulcense	López 332	16.5052	-96.6454	7.91264	8.02996	24	1700	641	19	16.6	21.3	0.920437	8	6.8	121	212	1.16	1.75	16
Lysiloma acapulcense	Velasco 3544	16.5092	-96.1278	11.3679	3.19958	26	903	598	23.9	21.7	26.1	0.921405	7	6.8	77	224	1.75	2.91	12
Lysiloma acapulcense	Sousa 6273	16.599	-96.8769	7.31081	5.75065	28	1550	740	20	17.3	22.4	0.912162	9	6.7	131	254	1.28	1.94	19
Lysiloma acapulcense	Bartholomew 3238	16.6003	-96.8681	7.39232	16.8701	23	1560	729	19.9	17.3	22.3	0.912209	10	6.7	129	250	1.28	1.94	19
Lysiloma acapulcense	Guerrero 481	16.633	-96.9572	6.13631	10.9972	29	1700	829	19.1	16.6	21.3	0.916767	8	6.6	143	285	1.33	1.99	20
Lysiloma acapulcense	Acosta 911	16.6486	-96.3727	8.26544	3.79853	29	1750	599	18.7	16.8	20.8	0.914858	10	6.3	106	194	1.16	1.83	15
Lysiloma acapulcense	Maya 4333	16.6833	-94.0501	4.75746	11.5147	16	1133	1274	21.8	19.6	23.2	0.741758	8	5.3	103	401	2.05	3.89	188
Lysiloma acapulcense	Velasco 1345	16.6836	-95.516	6.63365	32.5477	23	1020	939	22.3	20.6	24	0.777423	9	6.2	71	358	2.49	5.04	106
Lysiloma acapulcense	Wendt 4353	16.7	-94.1666	4.90307	9.11441	16	1000	1269	22.2	20	23.8	0.743105	7	5.6	98	400	2.09	4.08	189
Lysiloma acapulcense	Maya 2776	16.7	-94.1333	5.25103	14.1715	19	900	1215	22.7	20.4	24.3	0.755556	7	5.6	96	386	2.06	4.02	171
Lysiloma acapulcense	Hernández 50	16.7129	-96.5928	8.94912	9.94535	26	1753	570	19.1	16.9	21.4	0.926316	7	7.1	114	184	1.11	1.61	11
Lysiloma acapulcense	Gaxiola 330	16.7248	-98.2214	4.83312	5.97052	12	400	1564	26	25	27.6	0.870844	7	6.1	71	613	2.41	8.63	35
Lysiloma acapulcense	Herrera 74	16.743	-98.9181	5.75852	4.50589	12	221	1350	26.6	25.6	27.6	0.855556	7	5.9	38	510	2.77	13.42	55
Lysiloma acapulcense	Maya 1520	16.75	-94.1333	4.97295	7.3892	19	846	1294	22.8	20.4	24.5	0.737249	6	5.6	100	401	2.09	4.01	200
Lysiloma acapulcense	Soro 12883	16.7515	-99.129	6.35795	4.05123	16	80	1232	26.7	25.2	28	0.887987	4	5.9	38	444	2.55	11.68	40
Lysiloma acapulcense	Sousa 6675	16.7522	-93.3408	6.97574	22.7319	28	825	948	23.3	21	25.5	0.836498	8	6	85	336	1.95	3.95	82
Lysiloma acapulcense	Palacios 41	16.7528	-93.1167	7.94766	3.80749	22	539	917	25.2	22.3	28.4	0.899673	7	6.6	85	358	2.14	4.21	26
Lysiloma acapulcense	Sousa 6532	16.761	-96.3425	10.8743	27.4005	29	1500	509	20.3	17.9	22.9	0.917485	9	6.8	89	162	1.14	1.82	13
Lysiloma acapulcense	Breedlove 23456	16.7657	-93.1953	7.86504	0.868246	21	600	904	24.7	22	27.6	0.887168	6	6.6	84	343	2.05	4.08	37
Lysiloma acapulcense	Cabrera 7869	16.7809	-93.4946	6.37774	2.14093	28	750	1051	23.6	21.3	25.6	0.789724	8	6.4	89	348	2.01	3.91	122
Lysiloma acapulcense	Miranda 7111	16.7892	-93.2354	7.5214	4.55946	31	836	888	23.5	20.8	26	0.853604	6	6.8	81	323	1.95	3.99	69
Lysiloma acapulcense	Miranda 5885	16.7962	-93.1816	7.60248	23.6689	28	800	888	23.7	20.9	26.4	0.870495	8	6.5	82	331	1.96	4.04	56
Lysiloma acapulcense	García s/n	16.7972	-97.0708	5.73419	17.0717	23	1800	854	18.5	16	20.8	0.913349	8	6.2	141	295	1.36	2.09	23
Lysiloma acapulcense	Torres 8069	16.8001	-96.3958	8.84083	3.39569	24	1693	578	19.1	16.9	21.5	0.910035	8	7.6	99	184	1.18	1.86	17
Lysiloma acapulcense	Gaxiola 390	16.8108	-98.3935	5.73211	2.05501	14	598	1258	25	23.9	26.5	0.802067	8	5.5	64	443	2.55	6.92	32
Lysiloma acapulcense	Téllez 6519	16.8256	-93.082	4.36364	15.0492	26	1288	1265	20.3	17.7	22.4	0.801581	11	5.7	124	421	1.87	3.4	127
Lysiloma acapulcense	González 152	16.8846	-98.9576	4.53569	4.32337	12	700	1583	24.9	24	26	0.823752	6	5.3	55	591	2.95	10.75	65
Lysiloma acapulcense	Méndez 5415	16.9113	-92.4514	4.53094	18.1304	27	800	1390	22.4	19.7	24.9	0.780576	10	5.7	163	414	1.66	2.54	134
Lysiloma acapulcense	Bravo s/n	16.931	-96.7039	9.20553	1.76232	21	1547	579	19.7	16.9	22.5	0.930915	7	7.5	97	184	1.16	1.9	10
Lysiloma acapulcense	Gliessman CH-44	16.9565	-92.8905	2.8922	28.9417	29	1510	1642	18.1	15.7	20.1	0.732034	7	6.2	170	476	1.73	2.8	237
Lysiloma acapulcense	Sousa 10032	16.9659	-96.1819	7.04201	27.5381	24	1560	738	19.4	17	22	0.850949	9	6.2	102	222	1.39	2.18	47
Lysiloma acapulcense	García 2864	16.9989	-96.5526	8.408	13.38	26	1600	625	19.5	16.9	22.2	0.8992	8	7.4	98	202	1.26	2.06	21
Lysiloma acapulcense	Ruiz 133	17.0383	-96.4222	5.7201	25.2974	24	1880	836	18.2	16	20.6	0.860048	7	6.8	108	272	1.51	2.52	51
Lysiloma acapulcense	Torres 2164	17.0589	-96.4119	4.97821	16.1589	25	2020	918	17.6	15.4	20	0.83878	9	6.2	109	293	1.58	2.69	67
Lysiloma acapulcense	Sousa 5471	17.0995	-97.8769	2.93049	29.0436	19	1350	2086	21.9	20.4	23.4	0.862416	10	5.9	171	773	1.98	4.52	86
Lysiloma acapulcense	Gereau 2176	17.1667	-96.2	5.1855	27.5289	25	1120	1159	21.6	18.8	24.7	0.84038	10	6.2	107	423	1.92	3.95	82
Lysiloma acapulcense	Torres 2894	17.1909	-96.2558	5.44309	23.051	26	1440	984	19.8	17.1	22.7	0.804878	10	6.1	111	310	1.63	2.79	88
Lysiloma acapulcense	Wagenbreth 550	17.2451	-98.67	3.42202	11.0768	21	1500	1635	20.5	18.9	22.3	0.855046	11	5.7	136	665	2.32	4.89	79
Lysiloma acapulcense	Chávez 48	17.25	-96.8667	7.83838	4.09749	22	1560	693	20	17.3	22.9	0.860029	9	7.5	116	201	1.19	1.73	35
Lysiloma acapulcense	Reyes 1146	17.3109	-97.883	3.35231	13.5139	29	2304	1124	15.4	13.8	16.9	0.869217	13	5.9	135	402	1.65	2.98	62
Lysiloma acapulcense	Zamudio 581	17.4246	-99.4207	5	8.30617	27	1460	1138	20.8	18.9	22.4	0.874341	10	6.6	74	478	2.44	6.46	46
Lysiloma acapulcense	Xelhuantzi 5306	17.4392	-99.1594	5.47352	17.5636	24	970	1246	23.9	22.1	25.8	0.869984	9	6.1	72	526	2.65	7.31	43
Lysiloma acapulcense	Castro s/n	17.5448	-99.1365	5.24231	1.66226	28	1433	1040	20.1	17.8	22.3	0.875	8	6.7	83	439	2.26	5.29	44
Lysiloma acapulcense	Matuda 3520	17.5452	-91.4077	3.81472	1.06018e-15	24	15	2051	26.7	23.6	29.4	0.617747	14	6.8	198	440	1.71	2.22	453
Lysiloma acapulcense	Fonseca 354	17.5559	-98.9659	4.92144	2.10232	26	1610	1082	19.7	17.8	21.9	0.882625	10	6.2	93	462	2.27	4.97	42
Lysiloma acapulcense	Martínez 200	17.5659	-99.6131	4.54188	12.4916	24	1775	1170	19.7	18	21.5	0.876068	9	5.9	85	483	2.26	5.68	41
Lysiloma acapulcense	Rodríguez 32	17.5682	-99.5748	5.71668	6.69611	24	1530	1013	21	19	23.1	0.877591	10	6.4	75	419	2.23	5.59	35
Lysiloma acapulcense	Sousa 13251	17.5759	-99.507	6.30496	28.1578	24	1450	928	21.2	19.1	23.4	0.876078	9	6.3	72	380	2.18	5.28	35
Lysiloma acapulcense	Gómez 73	17.5812	-98.676	6.42386	14.591	27	1360	939	21.7	19.2	25	0.893504	10	6.5	96	377	2.02	3.93	28
Lysiloma acapulcense	Campos 4973	17.5833	-98.1667	4.97547	25.1053	27	1730	1060	19.6	17.8	21.6	0.891509	9	6.5	111	415	1.91	3.74	38
Lysiloma acapulcense	Martínez s/n	17.5886	-99.4784	4.52531	6.21103	29	1800	1146	19.3	17.6	21.2	0.876091	11	5.9	84	474	2.27	5.64	42
Lysiloma acapulcense	Candela 11	17.592	-99.2894	4.59822	12.8823	30	1800	1125	19.3	17.5	21.1	0.878222	8	6	83	474	2.34	5.71	42
Lysiloma acapulcense	Delgado 2335	17.6028	-99.3222	5.25465	19.2917	31	1629	1021	19.8	17.8	21.9	0.877571	8	6.5	79	429	2.25	5.43	40
Lysiloma acapulcense	Tenorio 2560	17.6167	-99.6665	5.02938	45.079	25	1750	1089	20.2	18.5	22.1	0.879706	11	6	82	450	2.2	5.49	34
Lysiloma acapulcense	Calónico 7676b	17.6414	-99.6261	6.3547	30.1221	26	1500	936	21.5	19.4	23.8	0.879274	8	6.2	73	385	2.15	5.27	30
Lysiloma acapulcense	González 69	17.6752	-99.6616	7.92138	12.9427	29	1250	814	22.9	20.6	25.7	0.875921	7	6.9	66	330	2.13	5	25
Lysiloma acapulcense	Guízar 3676	17.6804	-98.0233	6.31086	18.5484	23	1644	875	20.3	18.1	22.6	0.883429	8	6.7	104	319	1.71	3.07	33
Lysiloma acapulcense	Tenorio 3626	17.7291	-97.9434	5.90081	20.928	33	1780	867	19.1	16.9	21.5	0.875433	9	6.4	106	303	1.63	2.86	35
Lysiloma acapulcense	Bailey 184	17.7294	-97.9078	6.13317	25.6916	37	1750	841	19.3	17	21.7	0.871581	9	6.4	106	289	1.6	2.73	35
Lysiloma acapulcense	Soro 5675	17.7512	-99.7164	5.10481	21.2161	28	1850	1040	19.7	18.1	21.7	0.881731	9	6.1	87	423	2.09	4.86	32
Lysiloma acapulcense	Monzón 21	17.7549	-98.7052	6.62778	19.6371	27	1440	900	21.5	19	24.6	0.901111	8	6.8	84	363	2.07	4.32	21
Lysiloma acapulcense	Teyuco 9	17.7588	-99.247	6.12101	2.02743	26	1581	909	20.4	18.1	22.8	0.884488	11	6.6	77	380	2.1	4.94	32
Lysiloma acapulcense	Soro 8247	17.7749	-99.7015	6.13355	13.6542	31	1680	936	20.9	19.1	23.2	0.883547	10	6.2	77	384	2.06	4.99	28
Lysiloma acapulcense	Delgado 2543	17.7758	-98.7383	7.29288	7.44206	23	1333	857	22.3	19.9	25.5	0.900817	7	7.1	82	342	2.02	4.17	20
Lysiloma acapulcense	Calónico 13246	17.7769	-100.138	6.84025	32.1554	26	850	1108	26.1	23.8	29.6	0.866426	8	6.4	53	469	3	8.85	38
Lysiloma acapulcense	Campos 4884	17.8	-98.3167	7.34649	18.7191	22	1555	811	21.5	19.5	23.6	0.913687	7	7	83	325	1.93	3.92	20
Lysiloma acapulcense	Valencia 1292	17.8015	-99.6729	8.3964	14.9053	28	1266	777	23.1	20.8	26.1	0.881596	8	6.7	65	317	2.04	4.88	22
Lysiloma acapulcense	Manzano s/n	17.83	-97.7612	7.22805	28.3669	27	1750	706	19.1	16.5	21.8	0.868272	8	7.1	97	226	1.43	2.33	28
Lysiloma acapulcense	Sousa 9824	17.8579	-97.8658	6.17029	11.2575	27	1900	781	18.3	15.9	20.8	0.869398	8	6.6	100	254	1.45	2.54	31
Lysiloma acapulcense	Cruz 859	17.8653	-99.7606	6.87429	12.0198	25	1550	883	21.8	20	24.4	0.88675	8	6.4	70	366	2.07	5.23	24
Lysiloma acapulcense	Téllez 3999	17.8904	-97.8806	7.07568	1.51674	24	1732	740	19.5	17	22.1	0.871622	7	7.4	94	248	1.53	2.64	31
Lysiloma acapulcense	Castañeda 690	17.9328	-98.2852	10.1391	28.0031	26	1260	654	23.4	20.9	25.7	0.896024	6	7.3	72	241	1.84	3.35	18
Lysiloma acapulcense	Soto 648	17.9728	-98.4936	10.3586	18.1161	26	1200	647	23.6	21.2	25.7	0.8949	8	6.8	63	239	2.02	3.79	20
Lysiloma acapulcense	McVaugh 22618	18.0963	-102.295	6.76334	10.2733	14	164	1162	26.8	25.1	28.3	0.845955	4	6.4	20	472	4.15	23.6	53
Lysiloma acapulcense	Calónico 13510	18.1508	-101.568	6.89878	10.3512	14	540	1067	25.4	24	26.9	0.852858	6	5.9	22	453	3.55	20.59	51
Lysiloma acapulcense	Delgado 2439	18.2217	-99.7744	5.29972	3.14522	28	1753	1061	20.6	19.1	23.2	0.884072	10	6.2	84	436	2.14	5.19	36
Lysiloma acapulcense	Arreola XO-640	18.2294	-98.8753	8.97059	3.48819	24	1384	748	23.6	21.1	26.2	0.907754	9	6.9	60	307	2.09	5.12	14
Lysiloma acapulcense	Anónimo 10006	18.2389	-100.906	8.49489	1.09545	19	350	978	28.1	26.1	31.8	0.896728	3	6.9	29	455	3.2	15.69	30
Lysiloma acapulcense	Calónico 13785	18.2628	-101.529	7.34461	32.4463	19	900	946	24.3	22.5	26.2	0.862579	5	5.9	23	423	3.32	18.39	47
Lysiloma acapulcense	Martínez 6	18.2644	-98.5738	9.56481	13.097	30	1000	756	25.1	22	28.1	0.883598	8	7.2	78	282	2.01	3.62	26
Lysiloma acapulcense	Soro 674	18.3044	-101.263	8.08416	1.73094	18	650	903	25.3	23.9	27.1	0.887043	4	6.8	18	426	3.19	23.67	32
Lysiloma acapulcense	Guízar 3616	18.3049	-98.3208	10.148	6.79102	25	1120	669	23.8	20.9	26.6	0.880419	6	7.5	74	239	1.85	3.23	23
Lysiloma acapulcense	Martínez 484	18.3112	-99.3489	6.85391	27.4758	24	1200	1061	25.2	22.5	28.4	0.898209	8	7.3	91	450	1.95	4.95	25
Lysiloma acapulcense	Delgado 146	18.3468	-99.816	5.26673	28.9592	26	1500	1136	21.6	19.8	24.5	0.895246	8	6.6	78	470	2.1	6.03	35
Lysiloma acapulcense	Guízar 2301	18.3548	-98.9152	8.94696	18.5805	24	1300	773	24.2	21.6	26.9	0.910737	9	6.8	62	320	2.09	5.16	14
Lysiloma acapulcense	Sousa 2956	18.3901	-95.2053	3.51476	48.3863	22	220	2032	24.8	21.1	28	0.663386	6	6.3	101	645	3.04	6.39	357
Lysiloma acapulcense	Téllez 7299	18.3905	-99.4735	5.91456	16.2162	31	1639	1030	21.9	19.6	24.7	0.896117	14	6.5	88	417	1.91	4.74	29
Lysiloma acapulcense	Terán 24	18.4114	-99.5188	6.73175	51.7621	27	1008	1055	24.7	22	27.9	0.890047	8	6.8	78	427	2.03	5.47	27
Lysiloma acapulcense	Soro 1257	18.4145	-99.7778	5.35881	12.8745	27	1650	1112	21.5	19.8	24.4	0.895683	9	6.6	82	449	2.13	5.48	36
Lysiloma acapulcense	Calónico 19181	18.4269	-101.597	7.91901	35.9404	20	960	889	24.5	22.6	26.7	0.858268	6	6.4	23	399	3.29	17.35	47
Lysiloma acapulcense	Freeland 47	18.4302	-99.5581	6.27808	11.9954	28	1091	1104	24.2	21.5	27.6	0.893116	8	6.7	84	452	2.02	5.38	27
Lysiloma acapulcense	Calónico 14965	18.4344	-101.61	7.67072	10.0387	20	1020	905	24.2	22.3	26.5	0.857459	6	6.4	24	405	3.29	16.88	48
Lysiloma acapulcense	Calónico 8053	18.4344	-99.6603	5.69599	24.1992	23	1200	1148	23.1	20.7	26.5	0.896341	10	6.5	87	473	2.04	5.44	30
Lysiloma acapulcense	García 1	18.4351	-95.0136	2.21754	5.36017	20	350	3112	24.1	20.4	27.2	0.676414	15	5.6	164	1024	3.06	6.24	400
Lysiloma acapulcense	Castro 277	18.4389	-99.0472	8.16125	27.6033	29	1280	862	24.5	21.8	27.5	0.910673	11	6.7	70	357	1.98	5.1	17
Lysiloma acapulcense	Martínez 636	18.4728	-99.9969	5.23957	9.96262	25	1200	1223	22.8	20.9	26	0.896157	9	6.4	58	517	2.41	8.91	34
Lysiloma acapulcense	Beaman 5950	18.4839	-95.1733	1.74858	1.76893	18	700	3516	22	18.6	24.9	0.608362	9	5.9	188	974	2.82	5.18	726
Lysiloma acapulcense	Cerros 353	18.4875	-98.9583	8.38481	33.7992	27	1560	777	23.1	20.7	25.8	0.906049	10	6.7	59	299	1.82	5.07	16
Lysiloma acapulcense	Calónico 7977	18.5006	-99.4747	5.67632	5.57539	27	1870	1001	20.7	18.6	23.4	0.89011	9	6	84	391	1.93	4.65	35
Lysiloma acapulcense	Calónico 11971	18.5012	-101.88	11.8908	30.1656	25.1	240	696	28	25.7	30.1	0.837644	7.8	7.7	16	321	3.78	20.06	47
Lysiloma acapulcense	Calónico 8007	18.5197	-99.5564	5.58644	14.524	28	1800	1018	20.8	18.6	23.4	0.891945	10	6.1	86	398	1.95	4.63	36
Lysiloma acapulcense	Cruz 2158	18.5258	-99.7439	4.29246	16.2369	26	2200	1101	18.1	16	20.5	0.871935	11	5.9	100	421	1.98	4.21	51
Lysiloma acapulcense	Sousa 2982	18.5265	-95.205	1.46935	10.2871	22	960	3833	20.6	17.3	23.3	0.606574	15	5.7	207	1057	2.77	5.11	821
Lysiloma acapulcense	Bonilla 1419	18.5382	-98.9265	8.00966	15.0633	27	1350	828	23.4	20.8	26.2	0.914251	9	6.7	64	335	1.98	5.23	16
Lysiloma acapulcense	Sánchez s/n	18.5413	-98.354	8.35714	20.1232	25	1485	728	21.9	19.3	24.2	0.89011	7	7	68	271	1.72	3.99	21
Lysiloma acapulcense	Seigler 13587	18.5432	-99.6132	5.42243	17.1641	25	1648	1070	21.1	18.7	23.9	0.896262	8	6.3	89	422	1.98	4.74	35
Lysiloma acapulcense	Calónico 7007	18.565	-99.4689	5.66024	9.54219	32	1520	1089	22.1	19.5	25.2	0.896235	12	6.3	94	437	1.92	4.65	32
Lysiloma acapulcense	Terán 339	18.5677	-99.5714	5.46464	17.0168	26	1850	1018	20.4	18.2	23	0.888016	7	6.6	87	395	1.94	4.54	39
Lysiloma acapulcense	Cruz 2152	18.5697	-99.7619	5.10897	17.0913	26	1930	1037	19.7	17.7	22.1	0.882353	11	6	89	402	2.01	4.52	42
Lysiloma acapulcense	Calónico 7308	18.5764	-99.5784	5.52872	7.53079	26	1760	1027	20.7	18.5	23.3	0.889971	8	6.3	86	400	1.96	4.65	38
Lysiloma acapulcense	Dorado 1147	18.5768	-98.9455	7.73419	4.45947	26	1290	854	23.3	20.7	26.2	0.911007	7	6.7	67	346	1.99	5.16	18
Lysiloma acapulcense	Ramírez 1340	18.6336	-103.115	4.87462	11.6282	21	1300	1300	22.5	20.2	24.6	0.786923	7	6.1	37	497	2.89	13.43	120
Lysiloma acapulcense	Dorado 545	18.6342	-99.376	7.27795	1.86235	27	976	957	24.3	21.3	27.5	0.868339	5	7.1	74	353	1.62	4.77	26
Lysiloma acapulcense	López 57	18.6514	-99.5489	5.6469	9.87977	33	1220	1113	22.4	19.6	25.9	0.893082	10	6.6	93	440	1.96	4.73	32
Lysiloma acapulcense	Coba 6	18.6597	-103.429	4.92556	13.932	15	1050	1303	22.8	20.7	24.4	0.80967	8	5.8	33	526	3.29	15.94	102
Lysiloma acapulcense	Lyonnet 1058	18.6695	-99.5094	6.38008	13.5348	28	1095	1034	23.3	20.3	26.7	0.883946	10	6.5	78	408	1.93	5.23	29
Lysiloma acapulcense	Calónico 6388	18.6786	-99.5428	5.50723	1.86722	31	1300	1106	21.9	19.1	25.4	0.894213	9	6.5	98	432	1.94	4.41	34
Lysiloma acapulcense	López 5	18.6828	-100.185	4.72547	24.6967	26	1797	1213	20.9	19.2	23.7	0.864798	12	5.8	67	499	2.63	7.45	42
Lysiloma acapulcense	Seigler 13603	18.6981	-99.6753	5.1494	17.6559	29	1555	1091	20.6	18	23.6	0.891842	7	6.6	89	416	2	4.67	41
Lysiloma acapulcense	Torres 316B	18.7438	-99.4352	7.45606	7.0633	26	1000	899	23.6	20.5	26.8	0.878754	6	7	60	356	1.93	5.93	26
Lysiloma acapulcense	Johnson 1511-80	18.7504	-96.6535	4.51975	8.75781	23	232	1570	24.7	21.2	27.8	0.835669	12	6.1	126	590	1.96	4.68	142
Lysiloma acapulcense	Sousa 10310	18.751	-96.5283	5.4369	1.59615	22	100	1355	25.4	21.7	28.7	0.869373	7	6.1	93	551	2.12	5.92	89
Lysiloma acapulcense	Marbán 197	18.7678	-96.493	5.37094	4.35633	22	134	1356	25.2	21.5	28.4	0.868732	8	6.1	90	562	2.2	6.24	90
Lysiloma acapulcense	Zepeda 328	18.7862	-100.425	7.57379	23.2764	29	535	1030	26.7	23.8	30.5	0.88835	6	7.2	40	479	2.94	11.97	24
Lysiloma acapulcense	González 4991	18.7903	-100.352	5.66888	27.6749	23	900	1205	23.9	21.6	27.4	0.882988	6	6.8	49	532	2.68	10.86	36
Lysiloma acapulcense	Paneloza 895	18.8154	-99.3793	6.37962	23.0384	29	1181	1001	22.7	19.9	26	0.884116	8	7	78	395	1.97	5.06	34
Lysiloma acapulcense	González 78	18.8339	-96.3942	5.89457	12.3164	21	64	1252	25.4	21.6	28.7	0.882588	6	6.3	69	555	2.5	8.04	69
Lysiloma acapulcense	Guízar 186	18.8475	-100.238	4.99446	13.9938	24	1030	1264	22.5	19.9	25.6	0.869462	8	6.7	65	524	2.45	8.06	46
Lysiloma acapulcense	González 5507	18.848	-100.29	5.55046	6.71056	23	920	1199	23.4	20.9	26.8	0.874896	8	6.6	57	513	2.56	9	38
Lysiloma acapulcense	Dorado 546	18.8645	-99.1216	5.69394	34.1125	32	1323	1039	21.4	19	24.3	0.889317	15	6.5	75	425	2.11	5.67	33
Lysiloma acapulcense	González 5219	18.8712	-100.288	6.72355	9.72935	25	1600	1002	23.7	21.6	27.1	0.864271	9	6.4	40	423	2.48	10.57	38
Lysiloma acapulcense	Anónimo 705	18.8852	-100.189	5.70675	18.3609	25	1510	1156	23.3	21	26.6	0.858997	10	6.1	56	464	2.3	8.29	49
Lysiloma acapulcense	López 1386	18.8917	-99.675	4.77255	44.464	28	1850	1020	18.5	15.8	20.9	0.870588	8	6.2	94	393	1.9	4.18	48
Lysiloma acapulcense	Oliva 708	18.9079	-97.0083	3.17352	6.30335	20	950	1873	21.4	17.8	24.2	0.785905	9	6	168	627	1.93	3.73	196
Lysiloma acapulcense	Quezada 1565	18.9347	-99.073	5.18428	9.27543	28	1420	1069	20.4	18.3	23.1	0.885875	8	6.7	76	437	2.13	5.75	34
Lysiloma acapulcense	Miranda 1291	18.9379	-99.2256	4.83719	5.25363	27	1557	1210	21.2	19.1	24	0.880165	7	7	78	498	2.26	6.38	38
Lysiloma acapulcense	Téllez 13052	18.9389	-100.145	5.62346	17.3635	24	1530	1134	22.7	20.2	25.7	0.855379	8	6.2	61	449	2.23	7.36	49
Lysiloma acapulcense	Mancera 412	18.9403	-103.16	5.37759	17.5066	20	1500	1205	22.9	20.7	25.5	0.804979	7	6	31	478	3.04	15.42	104
Lysiloma acapulcense	Carreño s/n	18.9498	-98.9966	5.79303	16.1932	28	1640	976	20.7	18.7	23	0.880123	10	6.4	70	387	1.99	5.53	33
Lysiloma acapulcense	Rosales s/n	18.9639	-99.5861	3.78066	3.91241	25	2050	1117	16.6	14.4	19.2	0.87556	10	6.5	96	433	2.08	4.51	53
Lysiloma acapulcense	Castañeda 1338	18.9667	-99.35	3.67863	43.1934	26	2300	1142	16.6	14.1	19.2	0.888792	9	5.9	95	478	2.19	5.03	41
Lysiloma acapulcense	Toro 5	18.9668	-100.069	5.32361	4.58633	29	1727	1063	20.7	17.7	23.8	0.838194	10	6.4	71	416	2.24	5.86	49
Lysiloma acapulcense	Burgos 85	18.9716	-99.1734	4.9558	7.46416	29	1810	1086	19.9	17.9	22.5	0.876611	10	6.4	78	432	2.11	5.54	41
Lysiloma acapulcense	González 130	18.9716	-96.7303	3.98622	22.6918	20	464	1669	23.4	19.8	26.4	0.805872	5	6.2	143	597	2	4.17	171
Lysiloma acapulcense	Ángeles 501	18.9769	-99.1479	4.83534	11.9701	27	1900	1081	19.5	17.5	22	0.875116	8	6.6	80	427	2.09	5.34	43
Lysiloma acapulcense	Miranda 937	18.9828	-99.0966	5.2434	1.89425	29	1689	1060	20.4	18.4	22.9	0.877358	10	6.4	74	425	2.1	5.74	37
Lysiloma acapulcense	Moreno 155	18.9927	-100.058	5.2561	4.0334	29	1711	1066	20.5	17.6	23.6	0.837711	9	6	73	415	2.21	5.68	50
Lysiloma acapulcense	Chazaro 1113	19.0273	-96.5699	5.89924	1.52667e-14	22	279	1191	24.5	20.8	27.5	0.847187	10	6.1	83	480	2.24	5.78	95
Lysiloma acapulcense	Solis 1613	19.1103	-103.141	5.97336	11.2575	26	1308	1126	23.6	21	26.2	0.814387	8	6.4	28	462	3.02	16.5	90
Lysiloma acapulcense	Madrigal 4062	19.1875	-100.439	6.63802	4.08051	22	1150	989	23.2	21.1	26.6	0.863498	6	7	59	415	2.36	7.03	42
Lysiloma acapulcense	Flores 771	19.2592	-100.268	5.09705	2.98431	27	1765	948	18.4	16.1	21	0.847046	10	6.3	55	396	2.52	7.2	53
Lysiloma acapulcense	Robles 94	19.2833	-96.6833	6.55049	0.359877	25	450	1030	23.7	20	26.6	0.823301	9	6.2	89	363	2	4.08	97
Lysiloma acapulcense	Ventura 17979	19.293	-96.5093	6.99242	1.80992	25	100	1055	25.4	21.5	28.5	0.877725	6	6.3	56	461	2.47	8.23	62
Lysiloma acapulcense	Luna s/n	19.3048	-96.5785	7.47187	11.7792	27	250	960	24.9	21.1	27.8	0.8625	8	6.2	62	391	2.27	6.31	69
Lysiloma acapulcense	Ibarra 5096	19.3569	-101.919	5.12446	4.78801	26	1175	1165	21.5	19.3	23.6	0.858369	7	6.6	32	510	3.1	15.94	73
Lysiloma acapulcense	Lizama 327	19.3617	-96.6958	6.49708	1.00606	24	480	1026	23.4	19.7	26.4	0.815789	6	6.4	88	357	2.02	4.06	104
Lysiloma acapulcense	Espino 13	19.3872	-104.516	5.74803	1.14984	19	485	1270	25.2	22.5	27.6	0.829134	5	6.5	11	569	5.54	51.73	85
Lysiloma acapulcense	Ramírez 837	19.4249	-103.362	6.28557	21.7135	24	1210	1005	22.5	19.6	24.7	0.829851	8	6.2	24	431	3.3	17.96	73
Lysiloma acapulcense	Acevedo 1148	19.4258	-103.687	4.39757	4.55095	24	1450	1401	22.1	19.6	24.2	0.857245	9	5.9	25	685	4.53	27.4	78
Lysiloma acapulcense	Magallanes 2809	19.4425	-103.837	8.0879	31.127	25	685	876	24.6	21.9	26.9	0.833333	6	6.4	19	398	4.07	20.95	68
Lysiloma acapulcense	Vázquez 1330	19.4433	-103.727	4.73354	6.88264	25	1200	1291	21.9	19.6	23.8	0.857475	7	6.1	22	590	4.05	26.82	73
Lysiloma acapulcense	Sousa 4562	19.4507	-96.7574	4.66912	22.3625	32	900	1221	20.8	17.4	23.7	0.791974	10	6	112	390	1.91	3.48	151
Lysiloma acapulcense	Zola 832	19.4515	-96.7308	4.62237	2.21201	30	900	1234	20.8	17.4	23.7	0.790113	8	6.2	111	397	1.94	3.58	154
Lysiloma acapulcense	Soro 2890	19.4529	-103.477	5.98459	41.11	25	1100	1038	22.2	19.5	24.2	0.839114	6	6.3	22	451	3.47	20.5	70
Lysiloma acapulcense	Ibarra 5878	19.4844	-103.679	4.48333	15.2779	28	1657	1320	21.4	18.7	24	0.847727	9	5.8	28	629	4.06	22.46	85
Lysiloma acapulcense	Magallanes 1606	19.4987	-105.045	8.84834	10.173	21	86	844	25.7	22.7	28.3	0.797393	10	6.6	7	355	6.32	50.71	80
Lysiloma acapulcense	Ucan 3703	19.5149	-90.4445	5.98724	0.225825	33	80	1254	25.8	22.3	28.9	0.767943	7	7.3	88	456	2.79	5.18	149
Lysiloma acapulcense	Sánchez 2008	19.5394	-101.005	5.6785	30.3522	31	1325	1014	20.9	18.2	24.1	0.87574	10	6.4	53	462	2.73	8.72	47
Lysiloma acapulcense	Sorensen 7863	19.5667	-104.083	3.65737	35.9623	23	2158	1147	16.6	13.8	19.3	0.785527	10	5.7	37	440	2.74	11.89	123
Lysiloma acapulcense	Solis 2961	19.5787	-104.977	7.70656	2.84694	16	210	961	25.5	22.7	27.8	0.807492	4	6.5	7	418	6.12	59.71	84
Lysiloma acapulcense	Iltis 1544	19.5833	-104.917	6.61293	6.18647	16	400	1098	25.1	22.4	27.3	0.812386	6	6.2	8	494	6.02	61.75	91
Lysiloma acapulcense	Díaz 4611	19.5901	-103.061	5.71024	34.1981	25	1900	1025	21.2	18.1	24.3	0.812683	9	5.9	44	411	2.59	9.34	89
Lysiloma acapulcense	Ventura 11178	19.5914	-96.7828	4.5404	1.64644	35	750	1312	21.5	17.7	24.5	0.753049	8	6.5	119	406	2.06	3.41	195
Lysiloma acapulcense	Iltis 2558	19.6	-104.211	4.03494	9.94883	22	1550	1288	19.3	16.4	21.9	0.83618	9	5.8	29	584	3.56	20.14	102
Lysiloma acapulcense	Magallanes 1638	19.6927	-104.422	5.78435	24.6246	27	1058	1099	22.6	18.8	25.5	0.824386	5	6.2	21	502	3.92	23.9	93
Lysiloma acapulcense	Boutin 2251	19.6943	-103.429	5.14341	24.8605	24	1860	1025	19.6	16.2	23.1	0.812683	6	5.8	42	415	2.69	9.88	90
Lysiloma acapulcense	McVaugh 11926	19.696	-104.379	5.23402	23.3233	27	1260	1111	21.1	17.6	23.8	0.823582	7	6.1	25	495	3.58	19.8	97
Lysiloma acapulcense	Iltis 7806	19.7	-104.2	6.9407	19.3871	23	944	978	23.8	19.9	26.8	0.827198	4	6.5	20	438	3.54	21.9	79
Lysiloma acapulcense	Magallanes 3209	19.8246	-103.684	4.03333	14.8541	33	2268	990	16	13.2	19	0.786869	9	5.9	49	370	2.27	7.55	106
Lysiloma acapulcense	Reynoso 1676	19.836	-103.499	5.98774	0.720347	25	1547	897	19.9	16	23.4	0.816054	6	6.4	37	369	2.59	9.97	80
Lysiloma acapulcense	Reynoso 1516	19.8386	-103.456	5.0051	15.9054	28	1764	981	18.6	14.8	22.4	0.813456	7	6.1	44	396	2.53	9	87
Lysiloma acapulcense	Calzada 7638	19.8462	-96.5783	4.88054	34.5372	29	420	1331	23	18.8	25.8	0.690458	11	5.8	103	395	2.37	3.83	255
Lysiloma acapulcense	Iltis 1621	19.8667	-105.033	7.1068	11.7003	13	230	1030	25.3	22.6	27.6	0.814563	5	5.8	6	464	6.11	77.33	85
Lysiloma acapulcense	McVaugh 25956	19.9605	-103.65	4.44792	24.1001	32	2000	960	16.8	13.7	19.9	0.792708	8	6.2	53	358	2.17	6.75	97
Lysiloma acapulcense	Villegas 1504	20.003	-102.454	5.79661	1.29854	28	1580	826	18.2	14.4	21.6	0.871671	6	7	39	382	2.53	9.79	48
Lysiloma acapulcense	Santos 1669	20.0391	-101.06	6.15642	1.35704e-13	29	2000	748	17.7	14.1	20.9	0.860963	6	7.2	50	345	2.62	6.9	44
Lysiloma acapulcense	Trejo 2454	20.1167	-102.033	5.89263	10.5122	32	1980	773	17.6	14	21.1	0.864166	6	6	43	366	2.69	8.51	44
Lysiloma acapulcense	Chazaro 4792	20.1287	-103.724	3.62664	1.55946	28	2385	991	14.9	11.9	17.9	0.796165	8	6.2	55	388	2.27	7.05	108
Lysiloma acapulcense	Johnson 606-79	20.1584	-103.146	5.58107	12.2595	25.1	1730	845	18	14.6	21.4	0.850888	7.8	6.5	37	371	2.46	10.03	65
Lysiloma acapulcense	Santos 451	20.1703	-104.359	5.12004	8.51933	27	1655	958	18.5	15.1	21.4	0.830898	7	5.9	44	398	2.36	9.05	86
Lysiloma acapulcense	McVaugh 15066	20.1846	-103.249	6.36946	6.59122	25.1	1557	812	19.3	15.5	22.7	0.860837	7.8	6.4	31	363	2.55	11.71	55
Lysiloma acapulcense	Magallanes 2877	20.2276	-105.326	5.01823	27.5798	12	323	1371	24	20.9	26.5	0.835886	4	5.9	8	608	5.82	76	95
Lysiloma acapulcense	Delgado 2489	20.2425	-103.959	7.15789	4.59656	28	1350	798	20.8	17.2	23.7	0.819549	7	6.3	37	322	2.17	8.7	74
Lysiloma acapulcense	Basurto 147	20.2663	-98.1573	2.43145	27.7833	23	1282	1838	17.3	13.4	20.4	0.791077	10	6	138	670	2.45	4.86	180
Lysiloma acapulcense	McVaugh 388	20.296	-103.383	6.69241	6.62071	29	1560	790	19.6	16	22.8	0.875949	8	6.6	25	367	2.7	14.68	46
Lysiloma acapulcense	Machuca 6913	20.2972	-103.431	6.04595	29.7372	30	1700	827	18.8	15.3	22	0.859734	9	6.4	32	371	2.56	11.59	55
Lysiloma acapulcense	Ramírez 253	20.3523	-103.834	6.05911	12.8151	26	1600	829	18.9	15.3	21.7	0.840772	6	6.8	37	350	2.3	9.46	66
Lysiloma acapulcense	Machuca 6243	20.3631	-103.467	4.90022	16.8668	32	2000	902	17.2	13.8	20.4	0.837029	9	6.3	42	392	2.46	9.33	73
Lysiloma acapulcense	Quezada 76	20.3833	-102.75	5.8701	1.52667e-13	26	1700	816	18.2	14.5	21.5	0.878676	6	7.2	37	388	2.53	10.49	50
Lysiloma acapulcense	Castillo 10690	20.3889	-105.45	4.21979	13.698	14	550	1506	22.6	19.2	25.2	0.839309	5	6	10	694	6.02	69.4	96
Lysiloma acapulcense	Rzedowski 14252	20.39	-103.535	6.45443	0.903283	28	1600	812	19.5	16	22.4	0.866995	7	6.3	29	373	2.61	12.86	50
Lysiloma acapulcense	Johnson 342-73	20.412	-103.548	6.50494	3.26126	30	1581	810	19.5	16	22.5	0.87037	6	6.6	28	375	2.63	13.39	49
Lysiloma acapulcense	McVaugh 20176	20.4144	-104.804	4.17241	28.4162	26	1403	1189	18.7	15	21.5	0.820017	7	6	30	534	3.43	17.8	109
Lysiloma acapulcense	Cortés 437	20.4216	-103.292	6.44245	4.09612	32	1570	834	19.8	16.2	23.2	0.877698	7	6.8	27	398	2.73	14.74	48
Lysiloma acapulcense	Cortés 320	20.4515	-103.331	5.6968	14.4249	33	1790	874	18.7	15.2	22.1	0.8627	6	6.5	32	409	2.7	12.78	57
Lysiloma acapulcense	Rzedowski 49560	20.5018	-98.5826	6.23088	24.1575	28	1500	706	17.1	13.2	20.4	0.8017	8	7.2	79	224	1.9	2.84	68
Lysiloma acapulcense	McVaugh 12156	20.5329	-104.257	5.3099	21.0625	28	1546	939	18.7	14.9	21.8	0.85623	7	6.1	36	420	2.51	11.67	72
Lysiloma acapulcense	Pérez s/n	20.551	-98.7335	8.23006	5.15361	26	1353	539	17.2	13.5	20.3	0.801484	8	7.4	69	162	1.79	2.35	55
Lysiloma acapulcense	Grether 796	20.5945	-102.492	6.09324	1.6963e-13	28	1700	858	19.4	15.4	22.9	0.892774	6	6.3	41	430	2.79	10.49	43
Lysiloma acapulcense	González s/n	20.6232	-104.043	4.95127	22.5597	29	1800	944	17.9	14.1	20.9	0.852754	9	6	36	428	2.66	11.89	74
Lysiloma acapulcense	González 74	20.6609	-103.461	5.95887	6.72971	25	1650	924	20.2	16.3	23.8	0.874459	6	6.2	29	459	2.96	15.83	57
Lysiloma acapulcense	Villareal 5725	20.6715	-103.585	6.33111	6.4201	26	1460	900	20.7	16.7	24.1	0.875556	6	6.2	27	438	2.98	16.22	53
Lysiloma acapulcense	Pringle 2349	20.74	-103.295	7.57159	31.9118	37	1166	859	23	18.5	27.1	0.888242	8	6.7	26	420	2.72	16.15	43
Lysiloma acapulcense	Álvarez 303	20.7785	-103.4	6.22234	2.97914	24	1547	922	20.8	16.6	24.9	0.880694	5	6.4	27	468	3.08	17.33	53
Lysiloma acapulcense	McVaugh 258	21.01	-102.815	6.79843	22.4897	31	1572	764	19.3	14.9	23.2	0.884817	6	7.1	23	388	3.12	16.87	45
Lysiloma acapulcense	Delgado 412	21.0265	-104.181	7.75196	8.81942	25	920	895	24.2	20	27.8	0.883799	5	7	23	468	3.12	20.35	54
Lysiloma acapulcense	Téllez 11077	21.1167	-104.283	7.21145	14.9305	26	1020	908	23.1	19.2	26.4	0.884361	7	6.2	23	479	3.2	20.83	57
Lysiloma acapulcense	Zamudio 4892	21.136	-104.5	3.22686	16.372	30	2040	1221	15.8	12.4	18.6	0.841114	11	5.9	31	581	3.63	18.74	108
Lysiloma acapulcense	González 483	21.1964	-99.165	5.02206	7.70315	28	1350	1088	20.1	15.7	23.3	0.806066	10	6.4	112	344	1.88	3.07	101
Lysiloma acapulcense	Enríquez 272	21.1974	-103.173	8.13654	6.31409	27	1148	791	22.8	17.9	27.1	0.888748	8	7.3	24	412	3.11	17.17	45
Lysiloma acapulcense	Rubio 201	21.2082	-99.0708	3.76907	41.4075	23	1100	1442	20	15.7	23.1	0.79889	11	6	146	464	1.96	3.18	141
Lysiloma acapulcense	Enríquez 1434	21.2095	-103.177	8.07965	13.3434	29	1176	791	22.7	17.8	26.9	0.888748	10	7.3	24	412	3.11	17.17	45
Lysiloma acapulcense	Fuentes 16	21.2238	-104.75	4.45728	4.59141	26	1200	1229	20.1	17.2	22.6	0.863303	5	6.1	21	620	3.91	29.52	90
Lysiloma acapulcense	Glass 394	21.2928	-99.3308	4.76329	5.30488	30	966	1242	21.3	16.7	24.7	0.81562	8	7.1	118	403	2.03	3.42	100
Lysiloma acapulcense	Carranza 6477	21.3058	-100.096	9.1901	34.5509	24	1800	505	17.8	13.6	21.3	0.819802	8	6.3	71	163	1.52	2.3	43
Lysiloma acapulcense	Ventura 6461	21.3099	-100.094	7.79385	13.3601	22	2000	553	16.9	13	20.2	0.81736	8	6.3	69	181	1.66	2.62	48
Lysiloma acapulcense	Miranda 2030	21.3369	-104.553	5.46617	30.2998	26	1118	1079	21.3	17.9	24.2	0.86747	5	6.2	18	560	3.8	31.11	82
Lysiloma acapulcense	Balleza 8215	21.3372	-103.216	6.72566	8.82665	29	1740	791	19.7	14.8	23.9	0.867257	7	6.6	27	396	3.18	14.67	55
Lysiloma acapulcense	Enríquez 356	21.4021	-103.075	7.41801	9.98197	30	1500	744	20.2	15.3	24.5	0.877688	6	7.2	24	385	3.21	16.04	49
Lysiloma acapulcense	Zamudio 3739	21.4065	-99.593	6.97189	32.8415	33	600	925	22.8	17.6	26.6	0.811892	7	7.2	81	293	2.18	3.62	76
Lysiloma acapulcense	Carranza 1651	21.4339	-99.6912	9.2128	9.08974	24	1030	672	22.1	16.9	26	0.833333	7	6.7	61	209	2.16	3.43	47
Lysiloma acapulcense	Téllez 10128	21.45	-104.75	3.37654	32.4297	30	1779	1296	17	13.9	19.8	0.840278	8	5.9	24	632	4.16	26.33	117
Lysiloma acapulcense	Carranza 3787	21.4531	-99.5982	7.71591	8.03485	30	1080	792	21.9	16.8	25.7	0.829545	8	6.9	70	248	2.17	3.54	57
Lysiloma acapulcense	Gentry 10733	21.4869	-105.084	4.75255	12.1331	26	505	1374	23	19.8	25.6	0.864629	6	5.8	12	698	6.33	58.17	98
Lysiloma acapulcense	Téllez 11662	21.5333	-104.917	4.18849	19.0015	21	1031	1390	21.1	18.3	23.5	0.852518	6	5.9	11	726	5.08	66	113
Lysiloma acapulcense	González 9	21.6332	-105.063	4.94328	16.5477	37	200	1428	24.5	21	27.3	0.878151	6	5.8	12	732	7.59	61	86
Lysiloma acapulcense	Benítez 3072	21.6434	-104.82	5.93957	4.554	31	340	1208	24.9	21.2	27.8	0.86755	5	5.9	11	624	5.99	56.73	88
Lysiloma acapulcense	Arteaga 964	21.7158	-102.983	7.81552	3.80778	26	1500	683	19.7	14.7	24.1	0.869693	4	7.7	22	356	3.47	16.18	50
Lysiloma acapulcense	Sosa 69	21.9643	-105.15	5.09457	1.83244	22	31	1491	26	22.2	28.9	0.877264	3	6.7	8	808	9.06	101	93
Lysiloma acapulcense	Reynoso 251	21.9789	-103.672	6.43122	16.8052	31	1770	756	18.4	13.2	23.2	0.866402	6	6.8	21	396	3.65	18.86	62
Lysiloma acapulcense	Solis 3531	22.1461	-104.594	5.76132	20.5599	23	1196	1060	21.9	17.7	25.7	0.819811	6	6.3	13	515	4.83	39.62	127
Lysiloma acapulcense	Gonzalez 2412	22.3864	-104.466	9.00831	25.8948	28	650	842	26	21	30.4	0.815914	5	6.9	12	423	4.87	35.25	111
Lysiloma acapulcense	Macias 14	22.4283	-104.5	8.71185	27.8642	31	532	878	26.2	21.3	30.5	0.820046	6	6.9	12	446	5.37	37.17	114
Lysiloma acapulcense	Herrera 568	22.5254	-104.494	8.56567	3.66337	29	700	868	25.6	20.7	30.1	0.808756	7	7.1	12	433	5.56	36.08	119
Lysiloma acapulcense	Valiente 12189	22.5457	-99.1902	4.96834	2.54368	31	305	1358	23.6	17.2	27.9	0.837261	8	7.3	139	497	1.86	3.58	105
Lysiloma acapulcense	Crutchfield 5393	22.5555	-99.166	4.48052	15.7596	29	473	1463	23.1	16.9	27.2	0.831852	11	7	145	537	1.93	3.7	116
Lysiloma acapulcense	Franco 3	22.5726	-99.0256	5.2948	1.37644	30	300	1289	23.9	17.4	28.1	0.835531	12	7.4	134	467	1.81	3.49	99
Lysiloma acapulcense	Medrano 3311	22.7673	-99.402	5.08791	2.55812	30	450	1274	22.9	16.7	27.1	0.836735	9	6.8	125	474	1.99	3.79	94
Lysiloma acapulcense	González 12148	22.8156	-99.3912	5.06303	1.27222e-14	29	351	1301	23.2	16.8	27.5	0.845503	7	7.3	122	490	2.01	4.02	87
Lysiloma acapulcense	Mora 6914	23.1395	-99.1121	7.78453	1.4387	25	150	905	24.5	17.4	29	0.829834	7	7.2	119	303	1.64	2.55	67
Lysiloma acapulcense	Sanders 22610	23.4333	-105.833	4.93858	27.4418	27	1200	1156	20.8	17.7	23.6	0.750865	9	5.8	24	536	5.83	22.33	178
Lysiloma acapulcense	González 9665	23.5416	-99.4768	7.1471	12.9888	27	1500	639	17.6	12.8	20.7	0.784038	11	7.1	117	177	1.33	1.51	72
Lysiloma acapulcense	González 487	23.8417	-106.351	8.60981	3.66643	23	170	856	25.4	20.5	29.7	0.776869	4	6.6	8	435	12.04	54.38	108
Lysiloma acapulcense	Tenorio 13703	24.2667	-106.517	5.56382	18.891	24	860	1183	23.2	18.6	27.3	0.76585	5	5.9	14	583	6.95	41.64	179
Lysiloma acapulcense	Tenorio 8354	24.2861	-106.5	5.13105	9.6215	26	1117	1198	22	17.5	25.9	0.760434	7	5.8	17	577	6.41	33.94	188
Lysiloma acapulcense	García 152	24.3989	-106.761	5.64529	4.02304	25	590	1232	24.2	19.3	28.6	0.776786	4	6.3	10	637	8.38	63.7	177
Lysiloma acapulcense	Ochoa 180	24.8794	-106.745	6.16948	9.19002	23	546	1127	24.2	19.6	28.6	0.735581	7	6.5	16	552	6.54	34.5	196
Lysiloma acapulcense	Aguilar 583	24.9552	-107.412	8.68258	2.17257	30	80	838	25.1	19.6	29.8	0.779236	4	7.1	7	463	13.51	66.14	109
Lysiloma acapulcense	González 2526	25.484	-106.619	4.22092	1.40945	24	1590	1109	17.9	12.9	22.1	0.704238	5	6.5	29	482	4.7	16.62	221
Lysiloma acapulcense	Shapiro 305	26.0084	-107.538	6.96042	11.3419	26	525	960	23.4	17.2	29.4	0.772917	6	6.9	24	483	5.51	20.12	147
Olneya tesota	168536_S4_A008_JZR0001	23.324	-109.506	14.9413	24.925	17	347	443	23.2	16.6	29.3	0.715576	4.5	7.85	2	161	104.67	80.5	60
Olneya tesota	167924_S4_A022_CFR0001	23.3638	-110.075	19.1785	3.701	12	324	325	22.2	17.2	27.3	0.76	4	7.65	2	135	48.4	67.5	50
Olneya tesota	40425_S1_A004_JRC0085	23.5147	-110.231	30.2228	5.21816	12	141	202	21.8	17.6	27.4	0.653465	1.5	7.95	3	71	21	23.67	53
Olneya tesota	160086_S2_A011_KMA0003	23.8099	-109.805	19.5	21.2823	20	325	336	23	16.9	28.8	0.738095	6	7.8	3	131	48.6	43.67	49
Olneya tesota	159595_S4_A016_KMA0002	23.837	-110.153	15.9209	1.86318	19	441	392	22.2	16.8	27.2	0.77551	5	7.55	2	180	75	90	53
Olneya tesota	157434_S1_A015_KMA0004	23.9556	-110.061	23.1893	8.50454	11	285	280	22.9	17.1	28.4	0.728571	1.5	8	3	112	39.8	37.33	45
Olneya tesota	156843_S3_A010_JZR0002	23.9851	-110.359	37.7965	4.54365e-15	13	63	172	22.9	17.6	28.7	0.627907	1.5	8.15	3	59	20.6	19.67	42
Olneya tesota	156675_S4_A001_KMA0001	23.9968	-110.138	18	15.7622	9	647	336	21.6	15.9	27	0.714286	3.5	7.7	2	124	29	62	59
Olneya tesota	154277_S2_A002_JZR0004	24.124	-110.74	44.2571	3.92162	16.5	24	140	22.1	17.4	27.4	0.6	1.5	8.2	1	47	20	47	38
Olneya tesota	152934_S2_A004_JZR0003	24.196	-110.671	31.5075	13.2343	18	201	201	22.4	17	27.9	0.671642	0.5	8.05	2	79	26	39.5	44
Olneya tesota	174094_A_S4_A001_JRG0245_F	24.7455	-111.006	30.3381	7.50402	22.5	299	210	22.5	16.4	28.7	0.719048	2.5	8.15	3	90	36.75	30	41
Olneya tesota	31318_S2_A011_JMH0016	25.4581	-111.255	24.2731	6.03076	36.5	427	238	20.9	14.8	27.3	0.735294	8	7.8	4	102	24	25.5	46
Olneya tesota	126350_S4_A016_KMA0005	25.4651	-111.131	22.0954	12.6001	29.5	500	262	20.9	14.7	27.4	0.744275	5.5	7.85	4	114	26.86	28.5	47
Olneya tesota	124833_S4_A004_KMA0006	25.5315	-111.161	39.355	20.1698	27	12	169	23.3	16.7	30.1	0.662722	4	8.15	4	53	17.67	13.25	41
Olneya tesota	117992_S2_A002_FRA0003	25.8313	-111.483	15.3134	2.12172	31.5	738	335	19.1	14.2	24.4	0.704478	5	7.85	6	151	25.22	25.17	77
Olneya tesota	117530_S4_A001_FRA0004	25.8504	-111.535	15.8092	3.06711	35	705	325	19.1	14.3	24.3	0.698462	5.5	7.8	6	146	24.22	24.33	77
Olneya tesota	111749_S3_A003_FRA0006	26.1109	-111.352	36.2667	24.1003	28	116	180	23	16.5	29.6	0.627778	3.5	7.95	8	58	9.27	7.25	49
Olneya tesota	109177_S2_A005_CFR0002	26.2332	-111.966	28.0324	10.6706	42.5	328	216	21.7	16.2	27.9	0.574074	3.5	7.9	16	66	4.9	4.12	69
Olneya tesota	24615_S4_A006_JRC0175	26.4883	-112.238	23.9132	13.5804	31	479	242	20.9	14.9	27.6	0.628099	4	7.8	8	95	12.82	11.88	70
Olneya tesota	24625_S1_A004_JRC0167	26.5223	-111.736	38.0882	19.1739	33	197	170	22.8	16.2	29.8	0.629412	3.5	7.95	8	59	8.73	7.38	46
Olneya tesota	24147_S2_A018_JRC0206	26.5655	-112.446	29.9482	9.87454	26	390	193	20.9	15.1	27.6	0.585492	2.5	8	4	71	21.6	17.75	63
Olneya tesota	97707_S2_A001_JZR0009	26.7899	-111.781	26.9696	14.2307	24	403	230	22	15.1	29.4	0.682609	5	7.85	8	98	13.27	12.25	53
Olneya tesota	93918_S4_A005_JZR0007	26.9626	-112.276	29.1005	36.8908	29.5	395	209	21.7	14.8	29	0.660287	4.5	7.8	5	91	18.71	18.2	53
Olneya tesota	23878_S4_A011_ATM0161	26.991	-100.54	13.5776	1.98483	21	308	464	22.3	12.7	29.9	0.737069	7	8.25	82	92	1.41	1.12	65
Olneya tesota	91945_S4_A006_JZR0008	27.0528	-112.283	34.9096	11.9411	25	319	177	22	14.9	29.3	0.632768	2.5	7.95	4	73	21.4	18.25	48
Olneya tesota	91241_S1_A001_JZR0006	27.0853	-112.133	42.6	21.7302	27.5	196	150	22.6	15.2	30	0.613333	2	8.15	3	59	22	19.67	42
Olneya tesota	20759_S1_A003_JRC0186	27.2047	-112.397	45.0576	2.55156	26.5	234	139	22.2	15	29.5	0.611511	3.5	8.05	5	52	11.14	10.4	39
Olneya tesota	230540_A_S3_A001_RLR0345_F	27.305	-112.253	56.7544	13.5322	17.5	80	114	22.8	15.1	30.2	0.526316	2	8.25	2	39	29	19.5	38
Olneya tesota	83243_S2_A005_FRA0007	27.4324	-112.39	39.457	2.72898	25	423	151	21.4	14.4	28.6	0.642384	5	7.85	5	64	12.86	12.8	40
Olneya tesota	231619_A_S2_A011_DYP0010_F	27.4992	-109.573	14.5032	10.311	25	177	471	23.8	16.7	30.6	0.732484	4	7.75	4	256	23.64	64	84
Olneya tesota	76201_S2_A002_CFR0003	27.7373	-112.924	54.7339	9.56437	22.5	264	109	21.4	14.9	28.3	0.495413	3	8	2	31	17	15.5	41
Olneya tesota	239725_A_S1_A002_EAH0347_F	27.851	-109.798	16.5939	1.30569	35	121	426	24.5	17.2	31.2	0.725352	5	7.95	4	230	19.6	57.5	83
Olneya tesota	244761_A_S3_A0001_BAG0471_F	28.0243	-110.83	29.183	1.12405	28.5	27	235	23.9	16.6	31.2	0.67234	4	8	2	118	38.5	59	55
Olneya tesota	243771_A_S3_A004_SCR0585_F	28.0341	-109.758	14.195	13.7687	27.5	149	482	23.8	16.5	30.3	0.736515	5.5	7.75	5	266	15.9	53.2	94
Olneya tesota	248752_A_S1_A001_SCR0550_F	28.2574	-109.823	11.4301	15.322	25	307	551	22.3	15	28.6	0.736842	5	7.55	7	303	12.53	43.29	111
Olneya tesota	64110_S1_A001_MVH0009	28.29	-110.515	19.9787	6.36111e-15	19	157	329	23.1	15.7	30	0.723404	2	8.05	4	179	20.64	44.75	68
Olneya tesota	249733_A_S1_A001_SCR0390_F	28.317	-109.52	10.6715	4.03822	24	209	621	23.2	15.7	29.9	0.743961	6	7.45	9	343	10.55	38.11	125
Olneya tesota	63413_S3_A006_KMA0007	28.3248	-112.949	65.2316	1.92528	9.5	189	95	22	15.3	29.6	0.515789	1	8.1	1	26	48	26	34
Olneya tesota	14265_S2_A001_AMP0001	28.4642	-111.065	25.759	5.08889e-15	20.5	193	249	22.6	14.9	30.5	0.706827	3.5	7.95	4	128	24.14	32	56
Olneya tesota	59996_S2_A001_FRA0009	28.4846	-113.271	57.0288	21.0747	17.5	229	104	21.3	15.2	28.8	0.384615	3	8.15	2	19	19	9.5	49
Olneya tesota	13797_S1_A001_NES0003	28.5978	-110.254	13.2876	2.81436	25	355	459	21.8	14.2	28.3	0.745098	3.5	7.95	7	255	12.68	36.43	89
Olneya tesota	13315_S1_A002_FOM0003	28.6775	-110.464	14.415	0.366574	18.5	447	412	21.3	13.8	28.5	0.747573	4	8	7	228	13.67	32.57	80
Olneya tesota	55237_S3_A003_FRA0010	28.7056	-113.342	63.7263	8.91243	11.5	66	95	21.6	15.3	29.4	0.326316	1.5	8.1	2	14	14.5	7	50
Olneya tesota	54923_S4_A001_FRA0008	28.7173	-113.484	48.9224	3.02714	16.5	319	116	20.6	14.8	28	0.310345	1.5	8.05	2	17	17	8.5	61
Olneya tesota	12380_S1_A005_FOM0008	28.8634	-110.374	13.7386	0.314355	17.5	443	440	21.6	13.9	28.9	0.747727	3	8.1	7	245	12.71	35	85
Olneya tesota	262149_A_S1_A001_DPG0019_F	28.8687	-110.272	12.7416	1.87326	22.5	441	476	21.6	13.9	28.7	0.743697	5	8.05	8	263	11.64	32.88	93
Olneya tesota	263093_A_S2_A0001_GJJ0227_F	28.939	-109.762	10.029	6.76925	25	502	621	22.1	14.2	29.3	0.723027	5.5	7.65	12	332	8.55	27.67	130
Olneya tesota	11932_S4_A001_FOM0011	28.9689	-110.072	10.878	1.76318	17.5	558	549	21.4	13.6	28.2	0.737705	4.5	7.9	10	302	10.25	30.2	109
Olneya tesota	11472_S1_A001_SCR0041	29.022	-110.796	20.1909	1.077	17.5	286	330	23.3	15.3	31.5	0.736364	3.5	7.95	7	179	14.19	25.57	68
Olneya tesota	265782_A_S1_A001_DPG0002_F	29.0277	-110.694	18.6459	1.45397e-14	20	303	353	23.1	15.1	31.3	0.739377	4	8	7	194	14.35	27.71	71
Olneya tesota	11474_S1_A003_ARP0109	29.0277	-110.694	18.6459	8.48148e-15	20	302	353	23.1	15.1	31.3	0.739377	4	8	7	194	14.35	27.71	71
Olneya tesota	11016_S2_A001_APR0116	29.0422	-112.032	37.9172	7.80786	13	187	157	21.3	13.4	30	0.611465	1.5	8.1	2	64	31	32	48
Olneya tesota	11482_S3_A002_FOM0018	29.0489	-110.283	11.906	2.18692	17	581	500	21.3	13.6	28.7	0.744	4	7.85	9	277	11.4	30.78	98
Olneya tesota	10625_S1_A004_VCM0002	29.2078	-110.706	18.5273	14.1333	23	292	366	23.6	15.4	32.3	0.737705	4	7.8	8	202	13.21	25.25	75
Olneya tesota	44153_S4_A010_JZR0011	29.2273	-111.945	36.908	2.38855	12	144	163	21.5	13.5	30.2	0.613497	2	8.05	3	68	24	22.67	50
Olneya tesota	270896_A_S1_A001_FLD0046_F	29.298	-110.713	18.0269	0.201944	20	327	372	23.4	15.3	32.1	0.739247	4	7.9	8	206	13.47	25.75	76
Olneya tesota	10221_S1_A001_VCM0016	29.3139	-110.404	14.2873	3.81667e-14	18	418	449	22.6	14.5	30.7	0.759465	4	7.8	8	254	12.12	31.75	83
Olneya tesota	274070_A_S2_A0001_JVM0443_F	29.395	-112.165	35.9006	0.485116	10	275	161	20.8	13	29.6	0.571429	1.5	8.15	2	64	29.67	32	53
Olneya tesota	272521_A_S1_A002_FLD0040_F	29.3989	-110.513	14.8106	20.7071	21	443	433	22.6	14.5	30.9	0.750577	4	7.85	8	243	12.54	30.38	83
Olneya tesota	272525_A_S1_A002_FLD0050_F	29.4042	-110.41	14.5526	2.54444e-14	18.5	380	447	22.9	14.6	31	0.760626	3.5	7.9	8	253	12.08	31.62	82
Olneya tesota	39422_S2_A001_EMH0012	29.4659	-112.119	33.614	1.55842	9	299	171	20.7	12.9	29.5	0.578947	1.5	8.15	2	70	32	35	55
Olneya tesota	09033_S3_A002_VCM0015	29.5511	-111.04	19.0492	0.17695	15.5	473	325	22	14.2	30.5	0.707692	4	7.8	6	173	16.69	28.83	75
Olneya tesota	08670_S1_A003_CCG0006	29.6	-111.768	25.973	1.29982	11	379	222	20.8	12.8	29.7	0.63964	2.5	8.05	4	104	22.67	26	62
Olneya tesota	36765_S4_A002_EMH0003	29.6068	-112.389	46.4094	2.18781	13.5	94	127	21.1	13.2	29.8	0.496063	1.5	8.15	2	43	20	21.5	49
Olneya tesota	35962_S4_A001_EMH0004	29.6492	-111.694	19.4188	1.93327	16	650	277	19.7	12	28.5	0.649819	3.5	7.9	5	133	21.5	26.6	74
Olneya tesota	35563_S4_A001_EMH0001	29.6705	-111.722	19.7978	2.58845	16.5	640	272	19.7	11.9	28.6	0.647059	4	7.9	5	130	21	26	73
Olneya tesota	35482_S3_A006_EMH0011	29.6756	-112.006	32.1713	1.27222e-14	12	268	181	20.9	12.9	29.9	0.596685	2.5	8.2	2	80	35	40	56
Olneya tesota	08320_S2_A002_CCG0009	29.6775	-111.981	30.5368	1.33289	11.5	291	190	20.9	12.8	29.9	0.6	2.5	8.2	3	83	21.8	27.67	59
Olneya tesota	33852_S2_A003_EMH0010	29.7646	-112.402	40.8085	1.90833e-14	8	187	141	20.8	12.8	29.6	0.496454	1.5	8.25	2	50	22.33	25	54
Olneya tesota	279883_A_S3_A0003_IMR0030_F	29.7922	-111.576	17.8495	14.2625	18	679	299	19.6	11.8	28.4	0.655518	4.5	7.85	5	147	20.78	29.4	79
Olneya tesota	33258_S4_A003_EMH0008	29.7993	-111.447	16.3169	6.51443	17	736	325	19.5	11.8	28.2	0.664615	4	7.8	6	162	20.6	27	83
Olneya tesota	32754_S1_A004_EMH0007	29.8294	-111.707	18.5594	4.23315	19	688	286	19.5	11.7	28.4	0.646853	4	7.9	5	139	22.12	27.8	76
Olneya tesota	07637_S1_A001_JRC0018	29.9225	-110.859	13.7859	1.82362	15.5	732	411	20.5	12.8	28.8	0.693431	4	7.8	10	215	11.95	21.5	96
Olneya tesota	30873_S2_A003_EMH0019	29.9476	-112.002	22.2623	0.810483	13.5	575	244	19.9	11.9	29	0.614754	3	8.15	5	112	17.75	22.4	70
Olneya tesota	284135_A_S4_A001_JVM0366_F	30.0182	-112.32	27.5427	0.396757	16.5	466	199	20	12	29.2	0.557789	3	8.15	4	81	17.5	20.25	65
Olneya tesota	06909_S3_A002_CCG0011	30.0497	-111.803	17.7273	0.926631	15.5	738	297	19.4	11.5	28.4	0.639731	3	7.95	6	144	18	24	79
Olneya tesota	29056_S3_A002_EMH0018	30.0609	-111.985	18.9531	2.75995	16.5	719	277	19.4	11.4	28.5	0.617329	4	7.9	5	129	20.38	25.8	77
Olneya tesota	28820_S1_A001_EMH0013	30.0758	-112.116	22.7573	1.89856	14.5	556	239	19.9	11.8	29.1	0.598326	3	8.2	5	107	16.88	21.4	70
Olneya tesota	28772_S2_A001_EMH0015	30.0778	-112.428	26.3529	29.12	19.5	538	204	19.7	11.8	28.9	0.544118	3.5	7.95	4	81	17.5	20.25	68
Olneya tesota	28738_S4_A002_EMH0002	30.0808	-111.26	15.4659	1.15611	15.5	754	352	19.9	12.1	28.5	0.678977	3.5	7.85	8	183	14.93	22.88	85
Olneya tesota	28671_S1_A001_EMH0014	30.0853	-111.961	19.6434	0.396977	11	664	272	19.6	11.6	28.8	0.621324	2.5	8.1	5	128	20.12	25.6	76
Olneya tesota	28438_S4_A006_EMH0016	30.0998	-112.093	22.3525	1.81555	13	561	244	19.9	11.8	29.2	0.606557	2.5	8.15	5	111	17.5	22.2	70
Olneya tesota	25958_S4_A018_FRA0017	30.2568	-112.47	28.0355	1.82501	10.5	436	197	20.1	11.9	29.5	0.538071	2	8.15	4	78	16.67	19.5	67
Olneya tesota	24891_S3_A001_MVH0011	30.3242	-112.474	33.5058	1.27222e-14	8	242	172	20.8	12.4	30.2	0.523256	2	8.25	3	66	17	22	60
Olneya tesota	23990_S1_A004_ARS0010	30.3808	-111.543	20	1.53269	12	532	290	20.9	12.5	29.9	0.682759	2.5	8.15	6	158	15.5	26.33	66
Olneya tesota	23617_S1_A001_ARS0011	30.4044	-111.909	19.5606	1.3476	18	530	289	20.5	12	30	0.629758	3.5	7.95	6	140	17.2	23.33	75
Olneya tesota	23409_S2_A002_ARS0012	30.4179	-112.066	23.9016	0.142264	11.5	339	244	21	12.3	30.7	0.602459	2.5	8.15	5	112	17.38	22.4	69
Olneya tesota	22873_S1_A002_KMA0010	30.4506	-111.105	15.4282	1.11486	17	730	362	20.3	12.2	28.8	0.676796	3	7.9	9	189	13.41	21	86
Olneya tesota	22770_S4_A003_ARS0009	30.457	-111.783	19.848	2.54444e-14	15	423	296	21.1	12.4	30.7	0.641892	2.5	8.25	7	146	14.83	20.86	72
Olneya tesota	04824_S1_A004_DMA0074	30.5764	-112.053	22.5496	0.717051	12.5	324	262	21.2	12.3	31.2	0.610687	2.5	8.25	6	121	15	20.17	71
Olneya tesota	04836_S1_A001_APR0152	30.6129	-111.431	17.0533	1.63885	17	614	338	20.8	12.4	29.7	0.66568	3.5	8	9	175	13.06	19.44	78
Olneya tesota	19648_S2_A007_KMA0009	30.6504	-111.172	15.019	1.09024	15	729	369	20.2	12	28.8	0.663957	3	7.95	10	188	12.61	18.8	89
Olneya tesota	18723_S4_A001_GIY0015	30.7079	-114.728	69.6067	0.101791	11	51	89	22	13.8	30.9	0.438202	0.5	8.5	2	23	12	11.5	34
Olneya tesota	18494_S2_A002_EMH0017	30.7226	-112.248	25.4721	0.101799	11.5	263	233	21.2	12.3	31.4	0.583691	2	8.25	5	102	16	20.4	69
Olneya tesota	15171_S1_A001_ARS0014	30.9331	-111.742	15.1801	0.613016	10	634	372	20.4	11.8	29.9	0.612903	2	7.8	11	170	11.67	15.45	96
Olneya tesota	11432_S1_A004_ARS0015	31.1781	-111.787	13.5487	1.62897	15.5	789	390	19.4	10.8	28.9	0.602564	3	7.8	12	173	11.37	14.42	105
Olneya tesota	11421_S3_A002_ARS0016	31.1784	-111.154	14.2749	1.11885	23	607	382	19.9	11.3	29.3	0.63089	5.5	7.4	11	179	11.05	16.27	96
Olneya tesota	9700_S1_A001_ARS0013	31.2922	-112.505	21.2556	3.39259e-14	10.5	535	266	20.5	11.4	30.7	0.556391	2	8.15	6	107	15.44	17.83	81
Olneya tesota	9155_S1_A001_EBC0021	31.3269	-115.186	40.7121	4.37847	9	403	132	19.7	11.5	29.5	0.537879	0.5	8.4	7	39	7.88	5.57	49
Olneya tesota	8981_S1_A004_ARS0017	31.3403	-112.456	19.3031	7.63333e-14	9.5	621	287	20.1	11.1	30.3	0.560976	2	8.05	8	116	13.64	14.5	86
Olneya tesota	8555_S1_A002_GIY0013	31.3804	-115.086	68.9524	4.43387	9	179	84	20.9	12.7	30.3	0.511905	0.5	8.4	6	20	5.14	3.33	35
Olneya tesota	01913_S2_A001_DMA0040	31.4731	-112.126	14.8085	16.0304	17.5	797	355	19.4	10.4	29.3	0.574648	3.5	7.75	10	148	12.6	14.8	103
Olneya tesota	01291_S2_A001_JMH0177	31.6278	-115.086	81.2361	2.76691	14.5	69	72	21	13	30.4	0.430556	1.5	8.15	7	12	3.43	1.71	35
Olneya tesota	01325_S4_A001_DMA0026	31.7783	-112.994	29.7861	1.15788	11.5	392	201	21.4	11.9	31.9	0.507463	2	8.25	6	71	13.57	11.83	68
Olneya tesota	3765_S2_A003_GIY0018	31.8832	-115.562	31.9363	2.03673	14	328	157	18.7	12	27.4	0.273885	1.5	8.15	12	17	2.31	1.42	93
Olneya tesota	3647_S4_A001_MVH0012	31.9004	-113.19	38.7812	2.00667	11.5	244	160	22	12.3	32.7	0.5	2.5	8.25	5	54	12.33	10.8	55
Olneya tesota	308024_A_S1_A0001_IMR0083_F	31.9505	-113.116	35.659	1.43541	18	291	173	21.9	12.2	32.6	0.50289	2	8.35	6	59	11.43	9.83	59
Olneya tesota	2420_S1_A001_EBC0018	32.1006	-115.375	59.1237	0.598719	10	17	97	20.7	12.6	30.4	0.298969	1	8.4	7	12	2.62	1.71	56
Olneya tesota	795_S4_A001_EBC0008	32.4276	-115.783	61.53	2.91551e-15	9.5	24	100	21.9	12.7	31.3	0.44	1.5	8.35	4	28	5.29	7	41
Prosopis laevigata	Martínez 879	16.2453	-95.1514	10.8845	3.79974	16	22	762	28	25.9	29.9	0.912073	6	6.8	51	266	1.94	5.22	29
Prosopis laevigata	Hughes 947	16.3061	-95.0653	10.1411	4.96962e-17	15	5	815	27.9	25.7	30	0.917791	19	7.2	56	285	1.96	5.09	29
Prosopis laevigata	Santana 376	16.3285	-95.2612	10.9293	3.18055e-15	18	64	750	27.8	25.5	29.8	0.901333	2	7.3	46	268	2.02	5.83	30
Prosopis laevigata	Martínez 988	16.3333	-95.2667	10.9399	1.57687	20	67	749	27.7	25.5	29.8	0.901202	3	7.3	46	268	2.03	5.83	30
Prosopis laevigata	Hunn 1680	16.3417	-96.4467	7.17434	4.68006	27	1570	717	19.2	17.1	21.2	0.900976	9	6.8	124	232	1.2	1.87	23
Prosopis laevigata	Martínez 2168	16.3833	-95.6	13.7128	6.52936	21	243	571	26.7	24.6	28.8	0.917688	6	6.9	45	202	1.85	4.49	17
Prosopis laevigata	Hughes 526	16.5369	-92.9864	6.70397	0.976924	18	450	1108	25.6	22.6	28.7	0.908845	5	7	109	426	1.88	3.91	23
Prosopis laevigata	Robles 94	16.5567	-96.35	10.713	33.4347	25	940	648	24.2	21.9	26.6	0.896605	8	7.2	101	218	1.4	2.16	23
Prosopis laevigata	Hughes 661	16.5789	-92.9887	6.93925	1.06287	23	450	1070	25.6	22.6	28.7	0.908411	4	6.7	104	411	1.88	3.95	24
Prosopis laevigata	Vázquez 26	16.5905	-96.5492	9.70664	5.35749	26	1630	542	19.6	17.1	22	0.928044	7	7.1	106	175	1.09	1.65	11
Prosopis laevigata	Acosta 923	16.5994	-96.335	9.76587	5.06176	30	900	709	24.2	21.8	26.6	0.892807	8	7.2	100	247	1.52	2.47	27
Prosopis laevigata	Palacios 2374	16.6211	-96.0347	10.5976	4.69673	26	667	656	24.3	21.9	26.7	0.903963	6	7.3	77	239	1.73	3.1	20
Prosopis laevigata	Delgado 2160	16.6319	-96.0579	10.348	29.4978	28	794	658	23.9	21.6	26.3	0.904255	8	6.8	77	246	1.79	3.19	19
Prosopis laevigata	Velasco 3130	16.6518	-95.915	10.7966	2.10459	29	646	639	24.1	21.7	26.6	0.898279	6	7	68	237	1.83	3.49	22
Prosopis laevigata	Pérez 2058	16.6539	-94.9853	7.69254	19.2485	20	30	1005	26.4	23.8	29	0.859701	6	6.7	62	344	2.18	5.55	63
Prosopis laevigata	Pennington 9508	16.6667	-96.1289	11.1695	25.7654	29	1000	590	23.3	20.9	25.7	0.910169	9	7	79	214	1.62	2.71	17
Prosopis laevigata	Pérez 996	16.6667	-95.0214	7.83385	4.40965	16	110	963	25.9	23.2	28.5	0.855659	5	6.7	56	330	2.23	5.89	64
Prosopis laevigata	Saynes 1203	16.6673	-96.3027	9.17473	7.57131	27	900	744	23.9	21.5	26.4	0.889785	7	7.4	98	265	1.61	2.7	30
Prosopis laevigata	Delgado 2156	16.6681	-96.2663	9.39807	11.7434	29	895	726	23.9	21.5	26.4	0.892562	7	7.4	94	261	1.63	2.78	28
Prosopis laevigata	Breedlove 20028	16.7582	-93.1068	7.94783	2.38346	21	530	920	25.3	22.3	28.5	0.898913	7	6.7	86	359	2.14	4.17	26
Prosopis laevigata	Solano c	16.8618	-96.7846	8.69375	1.56776	21	1504	640	20.4	17.5	23.2	0.917188	6	7.5	108	210	1.22	1.94	16
Prosopis laevigata	Vázquez 5	16.8683	-96.629	9.49731	2.90101	25	1600	557	19.6	17	22.2	0.926391	8	6.6	98	179	1.15	1.83	12
Prosopis laevigata	Acosta s/n	16.8844	-96.6145	9.47576	2.48556	23	1600	557	19.6	16.9	22.2	0.926391	9	6.8	97	179	1.16	1.85	12
Prosopis laevigata	Delgadillo 144	16.9139	-96.3025	5.23896	20.7688	28	1921	883	17.8	15.9	20	0.847112	8	6.6	116	272	1.44	2.34	58
Prosopis laevigata	Earle 4743	16.917	-96.3855	8.00156	2.00639	24	1667	641	19.2	16.8	21.7	0.890796	7	7.7	100	203	1.27	2.03	26
Prosopis laevigata	García s/n	16.9505	-96.4718	8.4813	0.607619	22	1626	615	19.4	16.9	22	0.899187	8	7.2	98	197	1.25	2.01	21
Prosopis laevigata	Martínez 3	16.9592	-96.4517	7.71927	4.78914	26	1700	659	19.1	16.7	21.6	0.890744	8	7.6	102	212	1.3	2.08	27
Prosopis laevigata	Velásquez 178	16.9717	-96.5192	8.50081	1.33695	25	1620	615	19.5	16.9	22.1	0.902439	8	7.5	97	199	1.26	2.05	21
Prosopis laevigata	Flores 589	16.9911	-96.5319	8.50564	2.70681	25	1590	621	19.6	16.9	22.3	0.898551	7	7.5	97	200	1.26	2.06	21
Prosopis laevigata	Solano 262	17.0757	-96.6189	7.67747	4.03969	26	1620	679	19.4	16.7	22.1	0.886598	7	7.1	103	223	1.32	2.17	26
Prosopis laevigata	García 217	17.4828	-97.4444	5.88679	1.63979	24	2190	689	16.2	14	18.3	0.872279	8	6.5	114	220	1.32	1.93	40
Prosopis laevigata	Guízar 4479	17.5113	-98.0483	4.11411	9.98334	25	1930	1113	17.6	15.9	19.5	0.875112	10	6.4	120	420	1.82	3.5	50
Prosopis laevigata	Calzada 23860	17.6164	-97.6757	8.16157	29.9186	30	1535	687	20.5	17.8	23.2	0.885007	8	6.9	100	217	1.4	2.17	26
Prosopis laevigata	Blanco 294	17.6278	-99.544	7.89889	8.77416	27	1176	811	22.8	20.6	25.2	0.871763	8	6.5	64	329	2.2	5.14	31
Prosopis laevigata	Piña 8	17.6293	-99.532	7.5105	10.4135	27	1000	905	23.9	21.6	26.4	0.869613	8	6.8	66	370	2.31	5.61	35
Prosopis laevigata	Ruiz 92	17.6466	-97.9676	6.58962	14.6912	28	1600	848	20.5	18.2	22.8	0.878538	9	6.7	106	299	1.64	2.82	33
Prosopis laevigata	Miranda 999	17.6527	-96.9174	13.2262	8.63084	25	737	535	24.6	21.1	28.2	0.88972	6	7.5	57	199	1.75	3.49	25
Prosopis laevigata	Crutchfield 6003	17.6611	-99.5324	7.95065	3.59086	25	1029	851	23.8	21.5	26.4	0.871915	6	7	66	346	2.23	5.24	32
Prosopis laevigata	Palacios 2383	17.6712	-97.5697	6.44083	3.06219	24	2032	676	17	14.7	19.3	0.85355	8	7.1	114	190	1.19	1.67	33
Prosopis laevigata	Torres 9581	17.6893	-97.5886	7.22326	19.6339	27	1900	645	17.9	15.4	20.3	0.866667	7	6.8	104	189	1.24	1.82	27
Prosopis laevigata	Martínez 562	17.7031	-99.549	8.39901	28.5675	27	1050	807	23.8	21.5	26.6	0.872367	5	6.9	66	326	2.16	4.94	30
Prosopis laevigata	Cruz 551	17.7169	-96.9403	12.8432	6.47548	25	819	542	24.3	20.9	27.8	0.883764	6	7.4	53	202	1.82	3.81	28
Prosopis laevigata	Sousa 6966	17.7351	-97.8403	7.27563	9.72173	26	1620	751	20.1	17.5	22.7	0.873502	8	6.7	102	251	1.53	2.46	30
Prosopis laevigata	Croat 48414	17.7582	-96.9605	12.3447	9.6726	27	621	589	25.2	21.3	29	0.879457	6	7.6	55	226	1.94	4.11	31
Prosopis laevigata	Martínez 33500	17.8047	-96.9897	13.5037	1.35254	28	591	544	25.4	21.4	29.3	0.884191	6	7.7	48	212	2.01	4.42	27
Prosopis laevigata	Palacios 2385	17.807	-97.7801	7.73492	1.01712	25	1593	713	20.3	17.5	23	0.873773	8	7.7	95	241	1.54	2.54	26
Prosopis laevigata	Sousa 5138	17.8269	-97.7351	7.83752	3.96498	26	1665	677	19.7	17	22.4	0.872969	7	7.3	94	220	1.45	2.34	25
Prosopis laevigata	Contreras 1138	17.9214	-99.5894	10.8573	6.67456	24	510	757	27.9	25.5	32.1	0.882431	5	7.5	53	300	2.21	5.66	23
Prosopis laevigata	Huges 2151	17.9236	-99.3597	9.86336	10.7818	27	530	827	27.7	25.2	31	0.888755	5	7.3	62	330	2.14	5.32	24
Prosopis laevigata	Hughes 891	17.9333	-99.6	10.4826	1.5886	24	550	775	27.6	25.3	31.7	0.882581	5	7.3	54	309	2.24	5.72	24
Prosopis laevigata	Palacios 2400	17.9388	-99.5874	11.0656	13.8592	24	487	747	28	25.6	32.3	0.883534	6	7.5	53	296	2.2	5.58	22
Prosopis laevigata	Domínguez 271	17.9671	-99.5088	8.83494	15.6601	27	900	830	25.4	23.1	28.4	0.891566	7	6.7	67	338	2.12	5.04	25
Prosopis laevigata	González 2179	18.0047	-99.5417	10.3977	6.87772	24	580	772	27.3	25	31	0.887306	9	7.3	57	307	2.19	5.39	22
Prosopis laevigata	Salinas 7795b	18.0736	-97.352	10.0436	16.7974	30	1750	482	18.4	15.5	21.2	0.883817	9	6.6	64	152	1.38	2.38	23
Prosopis laevigata	Sousa 6931	18.0758	-97.0853	16.7579	6.08975	28	920	409	24	20.5	27.5	0.899756	7	7.6	31	166	2.12	5.35	22
Prosopis laevigata	Martínez 492	18.0948	-99.0908	8.28273	9.93963	27	820	909	25.9	23.5	28.8	0.89769	6	7.5	83	368	1.96	4.43	21
Prosopis laevigata	Salinas 3051	18.1167	-97.7	10.7125	13.6871	25	1700	487	19.4	16.5	22.3	0.895277	10	6.9	72	150	1.24	2.08	16
Prosopis laevigata	Huges 1642	18.1167	-97.1	19.2038	5.82831	28	830	368	24.6	20.9	28.2	0.904891	6	7.5	27	157	2.2	5.81	20
Prosopis laevigata	Torres 6497	18.1429	-97.0789	12.5894	4.18725	24	990	526	23.4	19.9	26.8	0.874525	6	7.6	41	204	2.07	4.98	36
Prosopis laevigata	Salinas 7715	18.1608	-97.2628	28.5875	23.8751	27	950	240	24	20.3	27.7	0.954167	11	7.1	27	85	1.52	3.15	7
Prosopis laevigata	Tenorio 3803	18.1667	-97.5	10.2472	32.9493	27	1860	453	17.8	14.9	20.6	0.889625	11	6.9	71	130	1.14	1.83	18
Prosopis laevigata	Tenorio 5423	18.1804	-97.4792	9.90175	12.7033	25	1894	458	17.5	14.7	20.3	0.888646	8	7.1	71	131	1.15	1.85	19
Prosopis laevigata	Sousa 5134	18.204	-97.6603	8.77426	4.12355	26	1980	505	17.2	14.4	19.9	0.885149	7	7.3	82	139	1.07	1.7	20
Prosopis laevigata	Castañeda 21	18.2084	-97.1302	14.4835	24.6373	28	1011	455	23.3	19.7	26.7	0.887912	7	7.5	42	168	1.83	4	29
Prosopis laevigata	Rodríguez 214	18.2754	-100.583	8.308	1.28571	23	254	1000	28.1	25.8	32.1	0.893	6	7.2	32	450	2.82	14.06	28
Prosopis laevigata	Soro 3682	18.2786	-101.898	10.4322	2.42104	28	150	796	28.1	26.1	29.7	0.840452	5	7.4	18	347	3.58	19.28	43
Prosopis laevigata	Smith 3746	18.301	-97.1526	10.1944	23.7288	25	1201	602	22	18.6	25.3	0.853821	9	7.1	64	205	1.68	3.2	42
Prosopis laevigata	Guízar 3981	18.3035	-98.3175	10.2607	4.78998	25	1200	652	23.5	20.8	26.1	0.883436	6	7.5	67	237	1.87	3.54	22
Prosopis laevigata	Zavala 46	18.3072	-97.4261	13.5583	8.73653	29	1550	403	20.1	16.8	23.2	0.898263	9	7	62	124	1.25	2	16
Prosopis laevigata	Soro 48	18.3272	-100.695	8.67292	3.70905	24	250	960	28.1	25.9	32.1	0.894792	5	7.3	30	435	2.8	14.5	27
Prosopis laevigata	Espejel 37	18.35	-98.2667	10.2092	6.95089	30	1120	655	23.5	20.6	26.4	0.879389	6	7.6	75	232	1.77	3.09	22
Prosopis laevigata	Espejel 31	18.3501	-97.2502	16.1675	1.36298	21	1163	394	22.6	19	26.1	0.890863	7	7.8	53	124	1.39	2.34	18
Prosopis laevigata	Hernández 4	18.356	-100.67	8.54789	0.971144	23	250	971	28.1	25.8	32	0.893924	3	7.2	31	439	2.76	14.16	28
Prosopis laevigata	Espejel 30	18.3667	-97.35	16.8127	1.34962	18	1310	363	21.9	18.3	25.2	0.895317	8	7.5	55	110	1.27	2	15
Prosopis laevigata	Guízar 3942	18.3795	-97.5779	11.8719	4.95717	23	1800	406	18.3	15.2	21.2	0.896552	10	7.5	73	113	1.04	1.55	16
Prosopis laevigata	Salinas 3810	18.3882	-97.3036	14.7985	1.80308	20	1300	412	21.9	18.2	25.2	0.883495	7	7.6	59	128	1.35	2.17	20
Prosopis laevigata	Chazaro 586	18.4514	-97.3929	11.1083	1.5915	22	1600	471	19.5	16.2	22.4	0.883227	8	7.4	73	146	1.27	2	24
Prosopis laevigata	González 12445	18.4616	-97.8272	9.19329	0.368728	24	1901	507	17.9	14.8	20.8	0.881657	6	7.5	86	141	1.07	1.64	24
Prosopis laevigata	Barajas 445	18.4629	-97.5907	9.27865	8.55254	29	2056	445	16.4	13.5	19.1	0.880899	11	6.6	86	114	0.98	1.33	21
Prosopis laevigata	Quezada 1579	18.4827	-99.1468	8.28289	16.6892	28	990	859	24.7	21.9	27.7	0.891735	6	7.4	71	339	1.87	4.77	24
Prosopis laevigata	Soro 18296	18.4892	-101.007	10.3888	2.791	25	213	836	29.1	26.5	33.1	0.906699	3	7.4	20	392	3.1	19.6	24
Prosopis laevigata	Miranda 25	18.495	-102.013	10.8945	6.83411	26	265	749	27.6	25.3	29.7	0.835781	4	7.3	18	335	3.82	18.61	48
Prosopis laevigata	Álvarez s/n	18.5038	-98.0153	10.1743	10.2506	24	1500	568	21	18.1	23.8	0.876761	7	7.6	65	188	1.44	2.89	22
Prosopis laevigata	Hughes 926	18.5166	-97.4	10.2022	20.5639	27	1880	445	17.5	14.5	20.3	0.894382	8	7	76	127	1.15	1.67	20
Prosopis laevigata	Madrigal 2008	18.5245	-102.377	5.70345	11.334	17	1000	1160	23.3	21.1	25.4	0.821552	5	6.5	31	475	3.63	15.32	70
Prosopis laevigata	Tenorio 3268	18.5294	-101.165	11.5033	7.4288	21	220	759	29.3	26.7	33	0.897233	6	7.2	19	357	2.98	18.79	25
Prosopis laevigata	Soro 18329	18.5323	-101.294	12.7254	1.30804	25	191	692	29.5	26.9	33	0.890173	4	7.7	18	329	2.95	18.28	25
Prosopis laevigata	Espejel 14	18.5334	-97.5667	11.5308	1.8381	26	1750	422	18.4	15.2	21.4	0.883886	9	6.8	81	115	1.04	1.42	20
Prosopis laevigata	Palacios 2358	18.5383	-97.5354	11.3483	0.916501	28	1776	422	18.2	15	21.1	0.888626	7	7.3	81	116	1.05	1.43	19
Prosopis laevigata	Espejel 12	18.55	-97.9667	9.37282	3.65414	27	1630	574	19.9	16.8	22.8	0.867596	9	7.3	67	179	1.38	2.67	27
Prosopis laevigata	Long 3325	18.5509	-97.5971	9.93939	7.91671	26	1989	429	16.8	13.7	19.5	0.878788	8	6.9	90	107	0.94	1.19	20
Prosopis laevigata	Guízar 1053	18.5691	-98.446	8.40505	13.7328	26	1300	753	22.5	19.8	25.1	0.881806	8	7.7	71	280	1.83	3.94	24
Prosopis laevigata	Palacios 2395	18.6158	-99.3204	7.70562	1.1682	27	925	907	24.4	21.4	27.5	0.872106	6	7.5	71	336	1.67	4.73	25
Prosopis laevigata	Soro 14194	18.6215	-100.89	9.44531	6.0803	24	320	896	28.5	25.8	32.6	0.891741	3	7.4	30	406	2.86	13.53	29
Prosopis laevigata	Huitrón 1	18.6217	-98.5131	7.88466	2.79474	29	1291	789	22.2	19.5	24.8	0.885932	7	7.5	75	295	1.84	3.93	24
Prosopis laevigata	Huges 2058	18.6292	-97.3786	5.86268	3.90223	25	2200	619	15	12.4	17.5	0.84168	6	6.4	94	185	1.33	1.97	48
Prosopis laevigata	Espejel 13	18.6499	-97.6833	9.8234	1.01778e-13	28	1900	453	17.3	14	20.1	0.860927	6	7.7	98	109	0.94	1.11	25
Prosopis laevigata	Boege 102	18.662	-98.1732	8.80966	1.48955	25	1244	683	21.7	19	24.3	0.863836	7	7.5	79	238	1.57	3.01	28
Prosopis laevigata	Soro 14715	18.6658	-100.887	9.25138	0.730038	22	360	907	28.3	25.6	32.3	0.887541	3	7.3	33	406	2.8	12.3	30
Prosopis laevigata	Dorado 1145	18.6896	-98.9007	6.83053	3.80524	31	1350	891	21.9	19.5	24.6	0.903479	8	7.5	69	355	1.98	5.14	23
Prosopis laevigata	Dorado 106	18.6995	-99.1094	7.66471	1.95643	28	943	853	23.1	20.2	26.1	0.883939	6	7.4	70	326	1.83	4.66	30
Prosopis laevigata	Steinmann 3174	18.7056	-102.008	11.6293	13.4585	29	300	704	27.7	25.1	30.3	0.838068	5	7.5	20	318	3.61	15.9	46
Prosopis laevigata	Soria 960	18.7116	-99.0553	7.32188	3.45369	28	980	873	22.7	19.9	25.7	0.885452	8	7.1	73	337	1.86	4.62	31
Prosopis laevigata	Palacios 2353	18.7137	-97.6704	9.03185	0.0965361	25	1978	471	16.7	13.5	19.5	0.853503	7	7.3	105	112	0.92	1.07	27
Prosopis laevigata	Soro 6102	18.7225	-100.95	8.69681	8.73576	25	500	940	27.7	25.1	31.6	0.876596	4	7.2	35	411	2.71	11.74	34
Prosopis laevigata	Soria 888	18.7253	-99.1253	7.44229	3.83107	29	987	875	23.1	20.2	26.1	0.884571	9	7.3	71	336	1.85	4.73	30
Prosopis laevigata	Espejel 11	18.7333	-97.881	8.18914	0.316452	26	1860	571	17.9	14.6	20.7	0.851138	6	7.5	96	157	1.16	1.64	33
Prosopis laevigata	Boege 1372	18.7377	-97.9138	7.96959	3.86323	26	1853	592	18	14.8	20.8	0.849662	6	7.4	94	166	1.2	1.77	35
Prosopis laevigata	Dorado 1139	18.7631	-98.8849	6.26911	1.39792	30	1420	929	21.1	18.8	23.8	0.896663	7	7	72	367	1.95	5.1	27
Prosopis laevigata	Palacios 2393	18.7734	-99.2376	7.07618	12.1992	27	1075	932	23.3	20.4	26.4	0.886266	10	7.1	73	360	1.86	4.93	30
Prosopis laevigata	Crutchfield 5972	18.7874	-99.221	6.75884	0.675782	29	1129	962	23	20.2	26.2	0.888773	8	7.3	74	380	1.94	5.14	30
Prosopis laevigata	Anónimo 3803	18.788	-100.364	5.77117	2.62505	23	880	1193	24.1	21.7	27.6	0.884325	6	6.8	48	530	2.7	11.04	35
Prosopis laevigata	Palacios 2391	18.8168	-99.2336	6.31182	9.93238	27	1206	1007	22.6	19.9	25.8	0.889772	6	7.4	76	406	2.03	5.34	32
Prosopis laevigata	Steinmann 2906	18.8708	-102.125	12.0611	3.5491	23	200	687	28	25.1	31	0.842795	2	7.6	20	308	3.45	15.4	40
Prosopis laevigata	Oliver 882	18.8843	-101.971	12.1241	2.83692	28	202	685	28.1	25.3	30.9	0.848175	2	7.6	22	311	3.4	14.14	39
Prosopis laevigata	Soro 88	18.9013	-100.739	8.69547	4.91285	25	381	949	27.9	24.9	31.9	0.871444	3	7.5	44	414	2.73	9.41	32
Prosopis laevigata	Soro 4467	18.9141	-102.044	11.3277	5.18157	31	350	711	27.4	24.7	30.2	0.850914	2	7.6	23	319	3.32	13.87	40
Prosopis laevigata	Rodriguez 885	18.9315	-98.1315	5.36398	7.45278	24	2165	783	16.6	13.5	19	0.867178	6	7.1	108	267	1.46	2.47	34
Prosopis laevigata	Coba 19	18.9336	-102.058	11.9289	24.926	29	228	689	27.8	25	30.7	0.849057	4	7.6	22	310	3.33	14.09	39
Prosopis laevigata	Schub 12	19.0306	-99.2002	3.08037	3.76496	28	2601	1095	14.3	11.8	16.7	0.884018	18	5.9	103	469	2.14	4.55	41
Prosopis laevigata	Soro 7834	19.1113	-102.544	11.6407	8.48148e-15	30	300	707	27.9	25.1	31.2	0.845827	3	7.6	15	307	2.99	20.47	45
Prosopis laevigata	Madrigal 3286	19.1188	-102.382	11.1782	5.13504	48	400	724	27.5	24.6	30.9	0.854972	5	7.6	17	321	3.07	18.88	39
Prosopis laevigata	Soro 1043	19.138	-102.444	11.3636	1.35293	47	375	715	27.6	24.7	31	0.851748	5	7.4	16	315	3.03	19.69	41
Prosopis laevigata	González 5127	19.1807	-100.493	6.89971	10.6925	25	800	1047	25	22.3	28.6	0.851958	6	6.9	57	448	2.6	7.86	39
Prosopis laevigata	Soro 2467	19.253	-102.749	11.5755	2.40002	36	400	695	27.3	24.5	30.6	0.847482	4	7.4	16	300	2.8	18.75	44
Prosopis laevigata	Solis 2351	19.4711	-103.827	8.6497	16.9974	26	664	825	24.8	22	27.1	0.830303	5	6.6	19	372	3.89	19.58	67
Prosopis laevigata	Matuda 19534	19.4907	-99.1144	5.53315	26.7972	27	2350	709	15.8	12.4	18.3	0.866008	13	7.8	85	286	1.87	3.36	31
Prosopis laevigata	César 183	19.5	-99.1083	5.59259	23.2594	28	2350	702	15.8	12.4	18.4	0.864672	9	7	85	282	1.85	3.32	31
Prosopis laevigata	Bopp 130	19.5298	-99.1308	3.98079	15.2323	26	2608	833	14.1	11.4	16.5	0.861945	11	7.2	102	333	1.87	3.26	40
Prosopis laevigata	Díaz 2176	19.5568	-101.698	4.07979	14.127	29	2100	965	15.8	12.5	18.2	0.845596	11	6.2	44	435	3.1	9.89	68
Prosopis laevigata	Ventura 4299	19.5736	-98.874	6.62697	16.0991	25	2200	571	15.4	11.9	18.2	0.844133	8	7.3	82	217	1.63	2.65	32
Prosopis laevigata	Díaz 6327	19.6102	-101.669	4.27605	2.22347	30	2100	931	15.9	12.5	18.5	0.84855	8	6.3	46	422	3.05	9.17	65
Prosopis laevigata	Escobedo 1757	19.6428	-101.263	4.51374	4.85672	27	2050	946	16.8	13.4	19.9	0.864693	6	6.6	63	419	2.72	6.65	53
Prosopis laevigata	Ventura 1360	19.6829	-98.7269	5.99478	2.03264	26	2400	575	14.4	10.7	17.4	0.834783	6	7.4	97	203	1.4	2.09	36
Prosopis laevigata	Arsene 8297	19.6994	-101.186	4.57188	1.62507	27	2100	939	16.8	13.5	20	0.872204	6	7.7	63	424	2.71	6.73	47
Prosopis laevigata	Ancira 10	19.7161	-104.453	5.945	31.8659	24	1000	1091	22.9	19	26	0.822181	7	6	20	503	4.04	25.15	94
Prosopis laevigata	Wilbur 1683	19.7681	-104.41	6.53063	2.48493	24	963	1012	23.3	19.2	26.4	0.823123	6	6.7	19	469	3.87	24.68	88
Prosopis laevigata	Flores 3494	19.7986	-104.139	8.0891	21.7831	28	909	853	24.1	20.3	27.1	0.82415	7	6.6	20	372	3.14	18.6	68
Prosopis laevigata	Díaz 2399	19.7996	-101.187	5.50489	14.4699	29	1970	818	17.4	13.9	20.6	0.861858	6	6.6	58	370	2.69	6.38	47
Prosopis laevigata	Santos 1583	19.8876	-100.98	5.87337	6.78518e-14	29	1900	766	17.4	13.7	20.6	0.868146	6	7.3	50	357	2.78	7.14	43
Prosopis laevigata	Santos 1545	19.9271	-100.843	6.02977	0.113066	26	1900	739	17.3	13.3	20.5	0.872801	9	7.2	46	351	2.84	7.63	39
Prosopis laevigata	Guevara 14481	19.9427	-102.293	4.75084	36.1679	34	1850	891	16.6	13.2	20.1	0.864198	8	6.9	47	408	2.52	8.68	51
Prosopis laevigata	Crutchfield 5961	19.9507	-99.3417	6.88851	6.47409	25	2152	592	16.2	12.9	18.8	0.844595	5	7	88	212	1.51	2.41	32
Prosopis laevigata	Guízar 1093	19.9546	-100.869	6.44507	12.8486	26	1839	710	17.6	13.6	21	0.873239	7	7	44	338	2.85	7.68	39
Prosopis laevigata	Basurto s/n	19.9888	-99.1988	7.35949	1.69586	24	2185	548	16.1	12.7	18.7	0.830292	6	7.5	89	187	1.43	2.1	34
Prosopis laevigata	Crutchfield 5965	19.9919	-99.3459	7.22632	3.34751	24	2098	570	16.3	13	19	0.845614	6	7.3	87	203	1.48	2.33	31
Prosopis laevigata	Pringle 8350	20.0501	-99.3441	7.48014	2.91439	27	2070	554	16.4	13	19.1	0.84296	7	7.6	88	195	1.46	2.22	32
Prosopis laevigata	Santos 2017	20.0686	-101.065	6.74143	6.58719	33	1900	700	18	14.3	21.3	0.857143	7	6.9	46	321	2.61	6.98	42
Prosopis laevigata	Neill 5319	20.0733	-104.226	6.98359	0.31079	26	1400	792	20.3	16.8	23.1	0.810606	5	6.8	40	315	2.19	7.88	82
Prosopis laevigata	Rubio 272	20.1269	-100.726	6.77001	1.42378	31	1891	687	17.8	13.9	21.3	0.860262	6	6.9	46	317	2.63	6.89	31
Prosopis laevigata	Díaz 141	20.15	-99.0167	8.86966	39.4188	31	2180	468	16.4	12.9	19.3	0.811966	7	7.2	90	148	1.28	1.64	35
Prosopis laevigata	Soro 719	20.1615	-102.191	6.99208	2.63602	34	1587	758	19.6	15.6	23.3	0.889182	7	7.1	36	365	2.6	10.14	37
Prosopis laevigata	Díaz 400	20.1625	-99.025	8.59252	23.2987	28	2220	481	16.4	12.9	19.2	0.808732	6	7.3	92	153	1.29	1.66	37
Prosopis laevigata	Bye 35846	20.1992	-99.271	9.24183	13.9512	25	1984	459	16.7	13.1	19.7	0.830065	7	7.2	89	149	1.32	1.67	31
Prosopis laevigata	Peralta s/n	20.2022	-100.963	7.211	1.86732	31	1700	673	18.4	14.4	21.9	0.855869	6	7.7	44	304	2.49	6.91	40
Prosopis laevigata	González 19	20.2363	-98.9252	9.77828	2.66529	24	2000	442	16.9	13.2	20	0.825792	5	7.7	84	135	1.28	1.61	30
Prosopis laevigata	Lyonnet 1305	20.2644	-98.9562	9.83673	1.6173	27	1986	441	16.9	13.2	20.1	0.823129	6	7.5	84	133	1.27	1.58	31
Prosopis laevigata	Carrillo s/n	20.2819	-101.529	7.18067	0.360421	39	1900	714	19.1	15.3	22.8	0.862745	7	7.6	37	348	3.08	9.41	41
Prosopis laevigata	Chazaro 638	20.3852	-100	7.25254	6.97784	24	1900	590	16.8	12.7	20.2	0.808475	5	7.8	63	219	1.76	3.48	65
Prosopis laevigata	Álvarez 1175	20.3914	-100	6.7283	4.28592	24	1978	622	16.5	12.6	19.8	0.792605	5	7.9	64	227	1.79	3.55	78
Prosopis laevigata	Peralta 550	20.4204	-99.1659	11.4271	6.21119	22	1834	398	17.5	13.7	20.6	0.809045	6	7.5	78	113	1.21	1.45	35
Prosopis laevigata	Lott P-150	20.4234	-99.9949	6.94224	1.24723	24	1975	606	16.6	12.6	19.9	0.80198	5	7.8	65	222	1.76	3.42	70
Prosopis laevigata	Sousa 4643	20.435	-99.156	10.6857	0.825476	23	1900	420	17.4	13.5	20.4	0.809524	6	7.6	79	122	1.24	1.54	37
Prosopis laevigata	Nava 115	20.4378	-98.2381	2.58749	49.1026	27	1700	1423	15.1	11.9	17.9	0.779339	13	5.6	121	482	2.15	3.98	162
Prosopis laevigata	González 8406	20.4428	-98.6562	8.01049	7.39486	29	1345	572	17.6	13.9	20.8	0.809441	9	7.3	72	175	1.86	2.43	52
Prosopis laevigata	Rincón 1161	20.4483	-98.5667	4.52746	10.6508	37	1750	874	15.9	12.5	19	0.806636	8	7.1	97	282	1.87	2.91	77
Prosopis laevigata	Cortés 475	20.4511	-103.332	5.81473	16.5741	33	1760	869	18.9	15.4	22.3	0.864212	6	6.5	32	408	2.7	12.75	57
Prosopis laevigata	Sousa 1	20.4662	-98.6699	8.09739	3.41261	29	1316	575	17.8	14.1	21	0.805217	7	7.5	72	174	1.86	2.42	55
Prosopis laevigata	Rodríguez 89	20.4705	-98.6685	7.86802	23.3762	29	1300	591	17.8	14.1	21	0.803723	7	7.5	73	179	1.88	2.45	57
Prosopis laevigata	Soria 19	20.4745	-99.2181	13.3062	7.0235	25	1725	356	18.1	14.2	21.1	0.797753	9	7.8	76	93	1.09	1.22	36
Prosopis laevigata	Argúelles 757	20.4856	-100.192	6.65857	1.08161	29	1950	659	17.1	13.1	20.4	0.827011	6	7.4	64	259	1.9	4.05	57
Prosopis laevigata	Moore 3733	20.5014	-99.2138	12.6997	3.88875	22	1750	373	18.1	14.2	21.1	0.798928	9	7.8	76	100	1.13	1.32	38
Prosopis laevigata	Rojas 430	20.5058	-99.5332	7.31801	6.98514	26	2073	544	15.9	12.2	19.4	0.832721	7	7.1	80	191	1.49	2.39	45
Prosopis laevigata	Rzedowski 16339	20.5077	-103.169	6.12399	1.06404	25	1600	863	19.6	15.8	23.2	0.876014	4	7.1	29	416	2.76	14.34	51
Prosopis laevigata	Argúelles 1057	20.5106	-100.427	6.06242	8.67698	35	1950	753	17.6	13.7	21	0.851262	7	7.4	65	315	2.05	4.85	48
Prosopis laevigata	Medrano 8849	20.5171	-99.105	10.3027	2.54065	23	1828	446	17.7	13.8	20.7	0.804933	7	7.5	80	127	1.27	1.59	41
Prosopis laevigata	Galván 4731	20.5185	-99.2915	12.6095	6.02527	26	1770	379	18.2	14.2	21.3	0.807388	7	7.5	74	106	1.15	1.43	37
Prosopis laevigata	Arreguín 837	20.5187	-99.8901	9.04762	0.702065	23	1882	483	17	12.7	20.8	0.850932	5	8	62	178	1.58	2.87	33
Prosopis laevigata	Rojas 561	20.5303	-99.5811	7.00531	9.27606	28	2064	565	15.9	12.2	19.4	0.830088	7	6.9	80	199	1.52	2.49	48
Prosopis laevigata	Apasco 28	20.5309	-100.672	7.04701	5.81587e-14	28	1700	702	18.6	14.3	22.3	0.856125	5	8	59	301	2.15	5.1	41
Prosopis laevigata	Salazar s/n	20.5316	-99.6306	10.8892	1.38382	25	1714	424	17.7	13.6	21.9	0.851415	5	7.8	67	141	1.34	2.1	29
Prosopis laevigata	González 8987	20.5635	-98.7488	8.24022	22.9583	28	1371	537	17.2	13.4	20.3	0.800745	9	7.4	69	161	1.76	2.33	55
Prosopis laevigata	García 7747	20.5761	-99.3472	13.1684	14.585	31	1627	380	18.8	14.7	22	0.823684	8	7.5	70	109	1.17	1.56	33
Prosopis laevigata	Crutchfield 5210	20.5763	-99.3417	13.0288	25.3802	31	1670	382	18.7	14.6	21.9	0.819372	8	7.5	72	108	1.14	1.5	35
Prosopis laevigata	Argúelles 357	20.6049	-100.371	6.54908	17.1251	27	1900	703	17.7	13.6	21.2	0.847795	6	7.8	68	286	1.92	4.21	47
Prosopis laevigata	Argúelles 2894	20.6387	-100.259	7.21078	5.81587e-14	27	1896	631	17.5	13.4	21	0.836767	5	7.9	66	247	1.82	3.74	48
Prosopis laevigata	Medrano 8919	20.6511	-99.003	7.74729	20.0197	26	1314	554	16.8	13.6	19.6	0.810469	10	6.9	75	168	1.64	2.24	52
Prosopis laevigata	Díaz 19	20.6689	-101.632	7.61022	0.91872	26	1700	685	19.4	15.2	23.2	0.872993	5	7.8	35	336	3.04	9.6	35
Prosopis laevigata	Orozco 10572	20.6918	-99.8167	4.96206	10.7575	25	2150	738	15.1	11.6	18.2	0.806233	7	7.4	77	257	1.9	3.34	65
Prosopis laevigata	Sánchez 100	20.7178	-98.9487	3.70506	16.7212	31	940	1007	15.3	12.5	17.7	0.794439	7	7.3	107	326	1.94	3.05	101
Prosopis laevigata	Alcaraz s/n	20.7385	-103.301	6.64759	32.5458	32	1400	891	21.4	17.1	25.4	0.8844	7	6.8	26	445	2.92	17.12	48
Prosopis laevigata	Anónimo 844	20.7392	-99.3834	10.3753	2.87771	25	1775	469	18.4	14.3	21.7	0.820896	7	7.5	74	142	1.29	1.92	43
Prosopis laevigata	Frías 298	20.7767	-103.4	6.2256	4.12889	22	1540	922	20.9	16.6	24.9	0.880694	5	6.4	27	468	3.08	17.33	53
Prosopis laevigata	Argúelles 975	20.7827	-100.049	8.20518	0.113398	24	1900	541	17.2	13.1	20.7	0.826248	5	7.7	65	194	1.69	2.98	43
Prosopis laevigata	Dávila s/n	20.7877	-99.7828	4.81159	18.2614	24	2100	759	15	11.6	18.1	0.806324	7	7	76	253	1.94	3.33	64
Prosopis laevigata	Damas 75	20.9121	-100.741	8.7417	7.91609	26	1810	542	18.1	13.7	21.9	0.850554	4	7.6	54	225	1.99	4.17	37
Prosopis laevigata	Argúelles 2265	20.9198	-99.7655	12.2455	7.37658	24	1574	440	19.9	15.2	23.5	0.822727	6	7.6	66	135	1.37	2.05	33
Prosopis laevigata	Conzatti 235	20.9214	-104.094	6.21769	15.1479	21	1422	859	19.7	15.8	22.8	0.888242	5	6.3	24	443	3.02	18.46	52
Prosopis laevigata	Zamudio 2794	20.9445	-99.7863	12.979	6.87956	25	1500	429	20.4	15.7	24	0.822844	8	7.3	67	131	1.35	1.96	33
Prosopis laevigata	Kishler 218	20.9762	-100.802	8.8384	1.8921	24	1859	526	17.8	13.5	21.6	0.84981	4	7.7	51	219	2.02	4.29	36
Prosopis laevigata	Solano 1280	21.0608	-100.448	9.49342	2.27612	26	2031	456	16.9	13	20.6	0.833333	5	7.4	55	173	1.7	3.15	38
Prosopis laevigata	Damas 97	21.0647	-101.478	7.16489	1.73546	22	1950	655	17.9	13.7	21.7	0.839695	5	7.2	44	289	2.57	6.57	52
Prosopis laevigata	Palacios 2407	21.0667	-103.149	6.83593	7.34489	33	1503	835	20.8	16.2	25.2	0.879042	6	7	26	423	3.08	16.27	49
Prosopis laevigata	Zamudio 2098	21.0824	-99.819	12.8593	35.1275	20	1400	455	21.2	16.4	24.8	0.830769	7	7.6	68	142	1.47	2.09	35
Prosopis laevigata	Damas 86	21.1111	-100.894	8.93254	3.83928	25	1900	504	17.4	13.1	21.1	0.84127	4	7.7	50	206	1.97	4.12	37
Prosopis laevigata	Damas 9	21.1911	-100.565	9.49661	1.52873	24	2000	443	16.6	12.7	20.2	0.832957	5	7.6	50	169	1.73	3.38	37
Prosopis laevigata	Enríquez 1453	21.211	-103.179	8.07585	25.8528	29	1179	791	22.6	17.8	26.9	0.888748	10	7.3	24	412	3.11	17.17	45
Prosopis laevigata	Ocampo 21	21.2188	-100.798	9.7567	1.44788	23	1906	448	17	12.8	20.8	0.834821	4	7.9	50	175	1.75	3.5	34
Prosopis laevigata	Ventura 6622	21.2205	-100.567	8.69828	10.7281	27	2200	464	16.1	12.4	19.6	0.827586	5	7.5	51	171	1.78	3.35	39
Prosopis laevigata	Damas 16	21.2489	-100.276	9.22996	4.32379	27	1850	474	17.1	13.1	20.5	0.822785	7	7.6	69	161	1.48	2.33	40
Prosopis laevigata	Hernández 801	21.2663	-102.775	6.81143	3.99923	25	1750	700	18.1	13.5	22	0.875714	4	7.4	23	360	3.26	15.65	46
Prosopis laevigata	Damas 23	21.2714	-100.365	8.72327	8.53622	28	2000	477	16.4	12.7	19.9	0.821803	9	7.1	58	168	1.65	2.9	41
Prosopis laevigata	Seigler 13629	21.2764	-101.83	6.99219	2.39382	21	2034	640	17.3	12.9	21	0.834375	4	6.7	39	285	2.66	7.31	52
Prosopis laevigata	Cabrera 11284	21.3047	-89.2645	10.6732	1.40262	34	5	713	26.1	23	28.2	0.677419	15	8	59	187	2.02	3.17	134
Prosopis laevigata	Rojas 259-SRV	21.3078	-100.308	8.43522	14.3439	24	2020	494	16.5	12.7	19.9	0.817814	6	7.3	61	168	1.64	2.75	44
Prosopis laevigata	Román 766	21.3601	-101.876	7.3928	1.13644	21	1800	611	17.4	13.2	21	0.836334	4	7.3	34	282	2.87	8.29	51
Prosopis laevigata	McVaugh 11975	21.3711	-102.637	6.95482	4.745	29	1800	664	17.7	13	21.7	0.86747	4	7.1	25	338	3.3	13.52	46
Prosopis laevigata	Durán 1243	21.4333	-98.0333	5.24463	1.9828	27	100	1349	24.6	18.5	28.6	0.713121	7	7.5	137	351	1.85	2.56	228
Prosopis laevigata	Palacios 2410	21.439	-103.1	8.14714	9.97878	24	1285	734	21.5	16.5	25.9	0.885559	5	8	23	389	3.25	16.91	47
Prosopis laevigata	Carranza 2360	21.4444	-99.3482	4.21684	7.93977	29	860	1485	22.3	17.1	26	0.803367	8	7.3	137	467	2.1	3.41	131
Prosopis laevigata	Angulo 12	21.4464	-100.513	9.29977	4.78051	24	2050	437	16.2	12.3	19.8	0.810069	6	7.3	56	145	1.57	2.59	41
Prosopis laevigata	Durán 1525	21.565	-88.1788	8.17306	3.97569e-16	31	3	913	25.7	23.1	27.3	0.671413	17	7.7	88	247	1.85	2.81	178
Prosopis laevigata	Calzada 4559	21.65	-98.1167	6.43907	1.66572	25.6	40	1116	24.9	18.6	28.9	0.726703	6.4	8	107	300	1.96	2.8	181
Prosopis laevigata	Johnston 5406	21.7002	-98.6136	5.28551	0.227547	28	40	1366	24.9	18.4	29.2	0.756955	6	7.6	162	387	1.78	2.39	185
Prosopis laevigata	Takaki s/n	21.7191	-100.657	13.0299	1.24316	26	1731	368	18.2	13.6	22.1	0.815217	5	7.7	58	110	1.4	1.9	35
Prosopis laevigata	Galindo 18	21.7224	-100.686	13.4686	1.68749	26	1815	350	18	13.5	21.8	0.808571	5	7.7	55	106	1.4	1.93	35
Prosopis laevigata	Rascón 1	21.7624	-101.925	8.7283	1.66306	16	2048	530	17.7	13	21.6	0.818868	3	7.3	34	240	2.88	7.06	48
Prosopis laevigata	McVaugh 16661	21.8248	-102.112	8.83462	0	20	2000	520	17.6	12.9	21.5	0.819231	3	7.5	31	238	3.02	7.68	47
Prosopis laevigata	Nee 24586	21.8333	-100.983	14.3112	1.24316	21	1850	331	18	13.4	21.9	0.797583	3	7.7	47	106	1.54	2.26	32
Prosopis laevigata	Rico 611	21.8338	-103.754	7.05179	19.3497	29	1500	753	19.6	14.7	24.2	0.867198	7	7	19	390	3.7	20.53	60
Prosopis laevigata	Flores 4662	21.8561	-103.822	7.55246	9.65874	25	1360	753	20.7	15.7	25.3	0.863214	6	6.8	17	389	3.78	22.88	64
Prosopis laevigata	Guerra 26	21.8652	-102.148	8.86719	4.4396	21	1988	512	17.5	12.8	21.3	0.814453	4	7.4	30	233	3.05	7.77	50
Prosopis laevigata	García 4992	21.8816	-102.62	8.09949	2.15048	24	1800	593	18.2	13.5	22.1	0.824621	5	7.4	28	270	3.18	9.64	59
Prosopis laevigata	García 733	21.9166	-101.659	8.3456	1.6963e-13	19	2135	489	16.2	11.7	19.9	0.824131	3	7.3	42	220	2.63	5.24	50
Prosopis laevigata	Cabrera s/n	21.9308	-99.9902	11.2372	0.742538	21	994	527	21.4	16	25.6	0.808349	5	7.8	62	165	1.82	2.66	48
Prosopis laevigata	García s/n	21.9492	-101.752	8.62786	1.9969	15	2155	481	16.4	11.9	20.1	0.817048	3	8.4	39	215	2.67	5.51	51
Prosopis laevigata	Loera 20	22.0473	-99.8454	10.1678	4.3619e-14	24	1020	566	20.9	15.6	24.9	0.826855	6	8	59	192	2	3.25	47
Prosopis laevigata	Schaffner 629	22.069	-100.996	11.1214	19.8129	23	2200	379	16.6	12.4	20.2	0.794195	6	6.9	56	124	1.53	2.21	41
Prosopis laevigata	Wiggins 13212	22.1232	-100.813	11.8138	4.28036	25	1911	392	17.8	13	21.5	0.790816	6	7.9	60	122	1.44	2.03	43
Prosopis laevigata	Damas 62	22.1387	-100.031	12.0275	6.78518e-14	26	1000	472	20.7	15.5	24.8	0.805085	7	8	61	151	1.73	2.48	45
Prosopis laevigata	Damas 46	22.1462	-100.054	11.8021	1.01778e-13	25	1009	480	20.6	15.4	24.7	0.80625	4	7.9	63	153	1.71	2.43	45
Prosopis laevigata	Rodríguez 2290	22.1762	-103.225	7.68612	1.07431	26	1780	634	18.4	13.5	22.9	0.824921	5	7.4	21	316	3.84	15.05	64
Prosopis laevigata	Villanueva s/n	22.1968	-100.949	12.0489	0.578143	24	1650	409	18.6	13.7	22.4	0.789731	4	7.8	61	123	1.36	2.02	45
Prosopis laevigata	Nieto 125	22.2246	-102.189	9.75172	4.40779	21	2000	435	16.6	11.9	20.5	0.795402	5	7.6	29	191	3.07	6.59	53
Prosopis laevigata	Galindo 37	22.2333	-100.867	11.4729	4.3619e-14	24	1850	406	17.8	13	21.6	0.79064	4	8.1	61	126	1.43	2.07	45
Prosopis laevigata	Nuñez 428	22.2367	-100.892	11.645	8.14222e-14	24	1841	400	17.8	13	21.6	0.79	3	8	60	124	1.43	2.07	44
Prosopis laevigata	Durán 1297	22.2983	-98.3	7.75847	1.66538	28	80	915	24.6	18.4	28.6	0.783607	7	7.4	75	284	2.05	3.79	109
Prosopis laevigata	Torres 11	22.3072	-100.832	11.1111	1.40213	26	1860	423	17.9	13.2	21.6	0.789598	6	8.1	63	132	1.44	2.1	47
Prosopis laevigata	Clausen 7449	22.3498	-100.783	10.7483	3.66577	28	1900	437	17.9	13.2	21.6	0.787185	5	7.8	66	137	1.44	2.08	49
Prosopis laevigata	García 7757	22.3923	-100.792	10.4076	1.60256	33	1689	476	18.6	13.8	22.3	0.792017	6	7.8	68	151	1.45	2.22	54
Prosopis laevigata	Reyes 496	22.4	-100.717	10.2298	3.33559	29	1850	470	18.2	13.4	21.8	0.789362	6	7.6	70	149	1.46	2.13	53
Prosopis laevigata	Damas 39	22.4282	-100.279	8.26426	7.36258	23	1100	666	20.2	15.1	24.1	0.815315	4	8.1	70	226	1.98	3.23	64
Prosopis laevigata	Macias 29	22.4297	-104.499	8.71185	7.7233	30	538	878	26.2	21.3	30.5	0.817768	6	6.9	12	445	5.41	37.08	115
Prosopis laevigata	Torres 14543	22.5967	-100.454	9.14498	15.65	29	1880	538	18.6	13.6	22	0.791822	8	7.1	83	171	1.46	2.06	58
Prosopis laevigata	Torres 4986	22.641	-100.513	8.78885	11.6448	26	1504	592	19.3	14.3	22.9	0.795608	6	8	77	200	1.71	2.6	66
Prosopis laevigata	Palacios 2342	22.7723	-100.027	12.2707	7.26984e-14	24	1051	458	20.5	15.5	24.1	0.792576	6	8.1	63	155	1.81	2.46	52
Prosopis laevigata	Galván 505	22.8489	-99.9283	13.1924	2.05601	26	1120	421	20.3	15.3	23.9	0.788599	9	7.8	61	142	1.77	2.33	49
Prosopis laevigata	Palacios 2339	22.9041	-100.365	10.3427	1.73309	24	1140	531	20.1	15	23.8	0.785311	7	7.8	78	175	1.69	2.24	64
Prosopis laevigata	Crutchfield 5635	22.9225	-99.702	11.5373	5.08889e-14	22	1096	482	20.3	15.1	24	0.802905	6	8	68	168	1.78	2.47	52
Prosopis laevigata	Lundell 5144	23.1276	-101.111	12.1806	3.66718	24	2010	371	17.4	12.6	20.9	0.757412	6	7.8	65	111	1.34	1.71	49
Prosopis laevigata	González 99	23.3437	-102.991	9.90714	1.45397e-13	20	2037	420	16.4	11.2	20.9	0.807143	3	7.9	24	189	3.19	7.88	48
Prosopis laevigata	Corona s/n	23.3695	-103.16	8.90179	4.31378	20	2210	448	15.9	10.8	20.3	0.816964	5	7.2	22	206	3.41	9.36	48
Prosopis laevigata	Elizondo s/n	23.4219	-100.793	11.6634	2.74694	27	1700	404	18	12.7	21.7	0.757426	7	7.9	73	120	1.35	1.64	55
Prosopis laevigata	González 4684	23.4598	-99.824	8.62947	28.7594	26	1970	475	16.3	12	19.2	0.774737	8	7.3	91	125	1.2	1.37	55
Prosopis laevigata	Maysilles 7406	23.4638	-104.399	10.1316	13.9488	21	1414	547	20.2	14.1	26	0.798903	5	7.7	12	261	4.83	21.75	80
Prosopis laevigata	Carranza 9872	23.5587	-101.033	12.6762	1.6963e-13	22	1900	349	17.1	11.9	21	0.747851	4	8.3	67	99	1.31	1.48	50
Prosopis laevigata	González 8499-A	23.5654	-99.927	9.50688	0.61364	23	1398	509	18.3	13.3	21.5	0.75835	8	8.2	106	142	1.18	1.34	68
Prosopis laevigata	Sánchez 30	23.5852	-100.224	10.662	1.57221	25	1700	432	17.7	12.8	20.8	0.763889	7	8	84	120	1.16	1.43	56
Prosopis laevigata	Medrano 8107	23.5893	-100.635	10.9558	0.859427	25	1300	453	18.7	13.2	22.5	0.768212	6	8	81	134	1.34	1.65	62
Prosopis laevigata	Crutchfield 5599	23.6198	-99.2676	6.8527	32.5955	30	1232	740	19	13.6	22.6	0.786486	8	7.5	126	207	1.46	1.64	81
Prosopis laevigata	Hernández 2155	23.6292	-99.3057	9.94157	2.19054	24	800	599	21.4	15.2	25.6	0.78798	7	7.8	109	161	1.42	1.48	63
Prosopis laevigata	Jiménez s/n	23.6525	-100.643	11.2619	0.343939	20	1550	420	18	12.6	21.7	0.754762	5	8	74	125	1.35	1.69	60
Prosopis laevigata	Lemus 103	23.6721	-100.585	11.1706	5.08889e-14	24	1500	428	18.1	12.7	21.9	0.757009	4	8.2	77	126	1.31	1.64	61
Prosopis laevigata	Palacios 2336	23.679	-100.401	10.8302	1.7856	24	1726	424	17.6	12.6	21	0.759434	7	8	81	121	1.21	1.49	59
Prosopis laevigata	Damas 175	23.6857	-100.211	10.4276	2.1211	22	1731	428	17.3	12.5	20.3	0.761682	7	8.1	88	112	1.05	1.27	58
Prosopis laevigata	Brito 137	23.7418	-99.1367	9.15331	1.27222e-14	21	308	724	23.3	15.8	28.2	0.785912	5	7.6	133	174	1.34	1.31	73
Prosopis laevigata	Palacios 2332	23.7419	-100.112	9.81308	5.85897	21	1783	428	16.5	12.1	20	0.757009	8	7.6	92	108	1.02	1.17	58
Prosopis laevigata	Larraga 50	23.7958	-99.168	9.10302	1.68033	24	300	728	23.3	15.7	28.3	0.785714	6	8	136	171	1.32	1.26	72
Prosopis laevigata	Aceval 474	23.9389	-104.274	8.784	1.16887	30	1840	500	17	11.6	21.9	0.836	5	7.8	19	243	4.36	12.79	51
Prosopis laevigata	Galván 446	23.9461	-98.1956	8.74389	1.45255	23	60	777	23.7	16.2	28.9	0.743887	5	8.1	111	184	1.63	1.66	115
Prosopis laevigata	Álvarez 651	23.9517	-104.566	8.19577	1.01778e-13	18	1920	567	17.8	11.8	23	0.816578	4	8	19	268	4.51	14.11	65
Prosopis laevigata	Vicencio 2	23.9583	-104.133	8.47059	1.97822	22	1850	510	16.8	11.4	21.7	0.837255	3	7.9	19	253	4.55	13.32	51
Prosopis laevigata	Aguilar 108	23.9658	-104.622	8.12195	0	20	1900	574	17.8	11.8	23.1	0.813589	5	7.7	18	271	4.63	15.06	67
Prosopis laevigata	Almaráz 144	24.0016	-104.704	7.61591	0	22	1900	591	17.3	11.5	22.6	0.810491	4	7.8	19	277	4.64	14.58	70
Prosopis laevigata	Ríos s/n	24.0472	-104.594	8.44627	1.16317e-13	21	1868	549	17.7	11.8	23	0.823315	4	8.1	18	262	4.65	14.56	60
Prosopis laevigata	Yen 15348	24.0703	-100.439	12.6846	0.114847	23	1620	371	17.9	12.9	21.4	0.727763	7	8.1	79	95	1.08	1.2	63
Prosopis laevigata	Galván 808	24.0708	-98.9964	9.57103	1.65156	25	155	718	23.9	15.7	29.5	0.768802	6	8	150	146	1.16	0.97	81
Prosopis laevigata	Crutchfield 6044	24.2263	-100.381	13.9608	1.68797	23	1762	332	17.8	13	21	0.722892	6	8.1	77	81	1	1.05	59
Prosopis laevigata	Nee 18312	24.2788	-98.4575	9.17769	9.56144	26	183	726	23.4	15.5	28.8	0.738292	6	8	125	159	1.41	1.27	108
Prosopis laevigata	García INEGI-1.1	24.2956	-104.709	8.00183	0	26	1915	546	17	11.2	22.3	0.833333	6	7.6	17	262	4.76	15.41	54
Prosopis laevigata	Medrano 8012	24.3327	-101.376	12.5459	0.495693	21	1792	370	17.7	11.8	22.3	0.705405	4	8.4	48	111	1.58	2.31	66
Prosopis laevigata	López V11.1	24.4	-103.442	10.6964	2.03556e-13	27	1900	448	18.2	12.2	23.3	0.837054	4	8.3	25	212	3.93	8.48	39
Prosopis laevigata	Rodríguez 1294	24.5129	-99.3869	8.49052	0.932369	24	90	791	23.5	14.7	29.6	0.783818	6	8.1	158	172	1.24	1.09	78
Prosopis laevigata	Damas 120	24.6288	-99.539	6.11203	1.70438	28	520	964	21.2	13.2	26.9	0.776971	7	8.1	174	229	1.41	1.32	101
Prosopis laevigata	Yen 13393	24.6776	-99.5352	6.71834	1.99488	23	362	916	21.9	13.5	28	0.777293	7	8.1	169	211	1.36	1.25	93
Prosopis laevigata	Estrada 1544	24.7255	-99.8999	6.56476	12.1883	25	1500	664	17	11.7	20.8	0.778614	9	7.6	102	170	1.75	1.67	75
Prosopis laevigata	Damas 107	24.7646	-99.5411	6.88328	2.64484	28	370	891	21.9	13.4	28	0.772166	7	8	166	203	1.34	1.22	93
Prosopis laevigata	Caughlan 300	24.7667	-100	7.99057	21.8739	26	1600	530	16.6	11.6	20.4	0.766038	9	7.5	88	138	1.64	1.57	66
Prosopis laevigata	Gillet 17077	24.779	-103.748	12.4096	9.56935	28	1813	415	19.2	12.8	24.3	0.826506	5	7.9	26	188	3.4	7.23	41
Prosopis laevigata	Estrada 299	24.7893	-99.6531	6.5779	2.01923	27	453	905	21.4	13.2	27.3	0.761326	7	8	160	204	1.42	1.27	101
Prosopis laevigata	Palacios 2325	24.82	-100.072	8.8278	5.66138	23	1636	482	16.7	11.9	20.4	0.757261	8	7.8	84	124	1.57	1.48	65
Prosopis laevigata	Estrada 530c	24.8804	-99.5907	7.17991	1.44197	23	349	856	21.9	13.4	28.2	0.760514	6	8.1	160	190	1.33	1.19	95
Prosopis laevigata	Martínez 570	24.8822	-104.226	11.6871	3.77348	25	1700	425	18.6	12.3	24.1	0.847059	5	7.9	22	197	3.56	8.95	37
Prosopis laevigata	Estrada 626	24.911	-99.7101	6.83582	3.72553	27	436	871	21.4	13.1	27.5	0.750861	8	8	159	189	1.37	1.19	102
Prosopis laevigata	Aguilar 247	24.9442	-103.851	14.3704	1.38289	24	1640	378	19.9	13.3	25.3	0.830688	3	8.2	24	173	3.24	7.21	38
Prosopis laevigata	Palacios 2321	24.9547	-100.459	8.76106	0.0988176	19	1895	452	15.9	11.1	19.2	0.688053	6	8.1	87	112	1.19	1.29	95
Prosopis laevigata	Damas 122	24.962	-99.7267	6.78904	2.06672	28	520	858	21	13	27	0.749417	7	7.9	157	186	1.37	1.18	102
Prosopis laevigata	Yen 13332	25.0156	-100.073	9.7439	3.38142	23	800	574	20.4	13.3	25.2	0.790941	8	7.8	109	130	1.45	1.19	59
Prosopis laevigata	Benítez 1660	25.0528	-105.452	8.9959	15.4123	25	1810	488	17	11.2	22.6	0.840164	5	7.2	15	248	4.62	16.53	45
Prosopis laevigata	Casas 31	25.2436	-103.768	17.5919	3.78322	24	1250	321	20.5	13.5	26.2	0.82243	5	8.2	21	141	3.06	6.71	36
Prosopis laevigata	López 317	25.289	-111.791	54.3426	1.06018e-15	21	32	108	21.1	15.9	27.6	0.555556	2	8	2	36	19	18	39
Prosopis laevigata	Benítez 387	25.3314	-105.773	7.51619	6.55961	23	1900	556	16.4	10.1	21.9	0.784173	4	7.5	17	255	3.84	15	70
Prosopis laevigata	Yen 14922	25.441	-99.4038	9.1741	1.90833e-14	24	290	695	22.5	13.6	29.3	0.76259	6	8.1	136	152	1.38	1.12	89
Prosopis laevigata	Álvarez 849	25.5125	-104.504	11.6542	2.78219	22	1980	373	16.9	11	21.9	0.828418	3	8.1	22	166	3.23	7.55	37
Prosopis laevigata	García s/n	25.8797	-103.33	22.9339	5.08889e-14	25	1100	242	20.2	12.3	26.3	0.756198	3	7.8	27	77	1.95	2.85	35
Prosopis laevigata	Bores 41	25.9141	-97.3604	9.42464	1.70387e-16	25.6	15	690	22.9	14.6	28.8	0.644928	6.4	8.2	108	107	1.51	0.99	162
Prosopis laevigata	Wiggins 18245	26.7673	-111.887	56.6186	4.21679	35	13	118	23.4	16.4	30.7	0.576271	10	8.1	2	39	21.67	19.5	36
Prosopis laevigata	Díaz 92	27.4668	-99.6588	12.1766	0.116666	21	250	504	21.8	11.5	29.8	0.690476	3	8.2	109	91	1	0.83	85
Prosopis laevigata	Villegas 207	27.5328	-99.9574	12.3848	3.4879	20	230	486	21.5	11.1	29.4	0.701646	4	8.1	106	92	1.03	0.87	78
Prosopis laevigata	Valdez 38	28.3233	-103.302	20.9453	0.664258	25	1100	256	19.7	11.2	26.5	0.726562	4	8.3	38	80	1.78	2.11	37
Prosopis laevigata	Palafox 1	29.6272	-110.513	14.0936	5.071	23	550	438	21.9	13.9	30.1	0.737443	5	7.7	9	245	11.92	27.22	88
Quercus acutifolia	002566_D_S1_A016_POL0783a_F	15.7928	-92.7923	2.53709	19.5394	14	1004	2359	21.6	19.1	23.9	0.839763	6	5.7	200	881	2.23	4.41	102
Quercus acutifolia	003737_S1_R001_JBJ0233	15.907	-92.4582	4.56328	41.7034	18	770	1438	23.2	20.7	25.7	0.850487	9.5	5.95	151	478	1.87	3.17	53
Quercus acutifolia	003735_A_S3_A003_MMH0011_F	15.91	-92.5047	4.35135	26.0983	17.5	753	1517	23.3	20.7	25.8	0.852999	8	5.9	159	515	1.89	3.24	55
Quercus acutifolia	003721_A_S3_A009_LOC0045_F	15.9306	-92.8299	3.55544	21.4525	14	762	1858	23.3	20.6	25.7	0.871905	8.5	5.95	178	716	2.1	4.02	54
Quercus acutifolia	004168_A_S1_A005_MMH0014_F	15.9579	-92.5481	4.35677	22.585	19	748	1522	23.4	20.7	25.9	0.860053	8	5.85	163	526	1.89	3.23	50
Quercus acutifolia	004138_A_S2_A006_MRS0078_F	16.0008	-93.2451	4.34584	9.3669	13	912	1492	23	20.7	25	0.896113	8.5	5.75	137	602	2.21	4.39	37
Quercus acutifolia	3615_A_S1_A002_CPL0408_F	16.0033	-96.6915	3.45576	13.7262	16	1121	1718	21.4	20.3	22.4	0.829453	12	5.85	214	558	1.65	2.61	95
Quercus acutifolia	4464_A_S1_A004_TYA1112_F	16.0174	-97.4337	3.62307	1.61762	10	1181	1621	21.3	20.4	22.1	0.8686	5	6.2	161	552	1.92	3.43	57
Quercus acutifolia	6071_A_S3_A006_JBP0655_F	16.0426	-97.6623	4.18571	3.85697	13.5	908	1567	23.2	22.6	24	0.865348	9.5	6.35	128	541	2.09	4.23	47
Quercus acutifolia	005115_A_S4_A006_GSL0316_F	16.0794	-93.0535	4.22642	33.6175	17	844	1537	23	20.4	25.4	0.896552	9.5	6.15	142	627	2.16	4.42	35
Quercus acutifolia	005113_A_S4_A002_MRS0071a_F	16.0824	-93.0999	4.52218	17.6821	17	732	1488	23.6	21	26.1	0.901882	12	6.2	138	619	2.18	4.49	32
Quercus acutifolia	14399_A_S3_A009_TYA1132_F	16.0953	-97.3188	2.69511	29.8699	9	1754	1699	17.7	16.3	19	0.902295	12.5	5.9	212	579	1.86	2.73	59
Quercus acutifolia	4069_A_S3_A011_TYA1260_F	16.1396	-96.0369	5.39084	19.9432	18.5	1342	1026	20.3	19.2	21.6	0.868421	13	5.6	140	342	1.54	2.44	39
Quercus acutifolia	005665_A_S1_A004_GSL0100_F	16.1439	-93.3762	4.79748	36.4855	16	1153	1269	21.9	20	23.4	0.894405	10.5	5.85	119	503	2.09	4.23	35
Quercus acutifolia	006251_A_S1_A006_GSL0098_F	16.1942	-93.4665	5.34938	25.5947	15	922	1205	22.9	21	24.4	0.902075	8	6	111	480	2.11	4.32	32
Quercus acutifolia	76722_S1_A003_JCG0200	16.2532	-96.6859	2.43049	4.43489	24.5	2185	1561	15.5	14.4	16.6	0.888533	11.5	5.85	209	560	1.56	2.68	48
Quercus acutifolia	76715_S3_A001_MAF0823	16.2653	-97.0121	3.09956	37.9207	24	1997	1366	16.7	15.1	18.2	0.908492	10.5	5.35	197	478	1.61	2.43	40
Quercus acutifolia	008254_A_S2_A014_POL1046_F	16.3476	-93.7844	6.86386	9.17804	17	800	999	24	22.5	25.4	0.906907	11.5	5.75	97	389	1.96	4.01	25
Quercus acutifolia	6101_A_S2_A008_JBP0573_F	16.3546	-96.9624	2.75612	8.71102	27	2329	1349	15.2	13.8	16.6	0.896961	12	5.7	183	491	1.59	2.68	42
Quercus acutifolia	6758_A_S3_A009_JBM1868_F	16.368	-96.1205	4.8607	18.1202	23	1870	883	16.9	15.9	18.2	0.887882	9.5	5.75	124	293	1.39	2.36	29
Quercus acutifolia	76411_S1_A008_JBM0787	16.3692	-97.4749	4.07806	20.0924	15	1077	1550	22.5	21.4	23.8	0.87871	9.5	5.5	162	535	1.8	3.3	49
Quercus acutifolia	6720_A_S2_A004_CPL0367_F	16.4012	-97.0074	4.98839	26.4276	25	1581	1034	19.3	17	21.2	0.904255	11	5.8	163	354	1.46	2.17	30
Quercus acutifolia	76249_S2_A004_CPL0068	16.4146	-97.4278	3.47302	26.2484	22	1267	1668	21.1	19.6	22.4	0.8747	10.5	5.85	189	576	1.72	3.05	60
Quercus acutifolia	7434_A_S3_A010_MDO0856_F	16.415	-96.1653	8.34891	28.6939	24	1492	642	19.8	18.1	21.7	0.906542	11.5	6.2	106	209	1.25	1.97	18
Quercus acutifolia	7394_A_S1_A010_JBP0580_F	16.4488	-97.0994	4.34386	17.4077	21	1677	1140	18.7	16.5	20.6	0.907895	10.5	5.9	175	392	1.52	2.24	34
Quercus acutifolia	75750_S4_A020_JFN0622	16.4881	-95.742	7.44042	28.3349	26	1576	663	18.6	17.1	20.4	0.891403	11	6.2	82	234	1.57	2.85	22
Quercus acutifolia	8909_A_S4_A020_MDO0756_F	16.4882	-95.742	7.83901	28.3594	26	1529	646	19	17.4	20.8	0.894737	11	6.2	81	229	1.57	2.83	20
Quercus acutifolia	8858_A_S1_A023_MAF1225_F	16.5328	-96.9092	3.95624	16.3438	27	2167	1074	16.7	14.9	18.4	0.907821	12	6.1	164	383	1.44	2.34	28
Quercus acutifolia	75718_S1_A013_JBM0297	16.5428	-97.2361	5.00224	18.7155	23.5	977	1341	23.6	22	25.2	0.878449	10.5	6.55	167	462	1.61	2.77	47
Quercus acutifolia	75531_S2_A001_MDO0201	16.5913	-97.328	4.18893	28.1638	18	1070	1535	22.8	21.2	24.5	0.87557	9	5.7	187	529	1.62	2.83	56
Quercus acutifolia	12029_A_S2_A008_MAF1371_F	16.6727	-95.8269	6.00133	34.7786	25.5	1761	751	17.4	15.9	19.4	0.87217	11	5.6	88	250	1.52	2.84	36
Quercus acutifolia	013729_A_S3_R001_LOC0016_F	16.678	-94.0461	4.69165	15.2754	15	1161	1281	21.6	19.5	23	0.741608	11	5.35	104	403	2.04	3.88	189
Quercus acutifolia	75146_S1_A002_JFN0599	16.6836	-97.4151	3.56879	32.1041	21	1667	1352	18.3	16.3	20.1	0.887574	12	5.75	173	474	1.6	2.74	53
Quercus acutifolia	74413_S2_A008_JFN0060	16.7276	-94.1367	4.89805	4.44535	17	953	1285	22.4	20.1	24	0.736965	11	5.65	99	401	2.09	4.05	198
Quercus acutifolia	74581_S1_A009_MDO0565	16.7547	-95.6358	7.00691	20.5458	21	1095	868	21.9	20.1	23.6	0.806452	9	6.3	84	324	2.15	3.86	77
Quercus acutifolia	12769_A_S2_A005_CPL0439_F	16.7767	-97.4628	3.67376	26.2005	27	1717	1269	17.9	15.7	19.6	0.884949	11	5.95	160	447	1.58	2.79	53
Quercus acutifolia	14469_A_S2_A007_JBM2391_F	16.8021	-95.6804	5.83257	23.7349	20	918	1093	22.7	20.9	24.5	0.784081	8.5	6.1	87	419	2.44	4.82	117
Quercus acutifolia	74379_S1_A002_JBM0858	16.8036	-95.7272	7.04201	27.5172	23	1095	857	21.7	19.8	23.7	0.824971	9	6.25	91	313	1.98	3.44	65
Quercus acutifolia	74180_S4_A026_MDO0550	16.8464	-95.6787	7.44687	34.7348	24	1308	734	20.1	18	22.3	0.851499	11	5.8	93	239	1.6	2.57	42
Quercus acutifolia	16095_A_S3_A017_JBM1287_F	16.9014	-95.9102	5.89818	36.3636	21.5	1611	825	18.4	16.4	20.8	0.836364	10.5	5.9	102	246	1.49	2.41	58
Quercus acutifolia	74312_S1_A007_JBM0723	16.9028	-98.8653	2.59342	37.0022	15.5	1589	2007	19.4	18.5	20.1	0.842053	15.5	5.3	130	803	2.49	6.18	108
Quercus acutifolia	16041_A_S4_A004_MAF1191_F	16.948	-97.1756	5.31975	12.1216	28	2175	810	16.9	14.6	18.9	0.897531	9.5	6.45	120	288	1.39	2.4	27
Quercus acutifolia	16918_A_S2_A016_IMM1067a_F	16.9544	-96.0957	3.45763	25.1109	28	1951	1239	16.8	15.1	19	0.785311	11.5	5.9	130	353	1.62	2.72	131
Quercus acutifolia	73700_S4_A003_JBP0716	17.0408	-99.0034	4.19224	24.6045	13	875	1649	24.2	23.1	25.4	0.835052	6.5	5.4	76	625	2.7	8.22	68
Quercus acutifolia	25397_A_S3_A006_CMS0195_F	17.0443	-98.3339	2.31023	25.9229	18	1877	1818	16.6	15.5	17.7	0.855336	10.5	5.5	134	727	2.26	5.43	104
Quercus acutifolia	18613_A_S2_A007_IMM1064a_F	17.0467	-96.1389	4.3813	25.6886	28	1712	1091	18.2	16	20.7	0.780018	10	5.8	133	293	1.55	2.2	119
Quercus acutifolia	26268_A_S2_A002_JBM1651_F	17.0532	-98.1918	2.34743	31.0539	19	2071	1632	15.6	14.4	16.7	0.860907	7.5	5.65	135	642	2.08	4.76	93
Quercus acutifolia	73140_S4_A003_JBM0882	17.0778	-95.7606	2.75067	22.6946	21.5	745	2254	22.2	19.5	24.7	0.751996	12.5	5.45	144	839	2.55	5.83	300
Quercus acutifolia	19468_A_S1_A006_IMM1079a_F	17.095	-96.2308	3.92839	23.2451	27	1803	1187	17.9	15.7	20.3	0.770008	11.5	6	139	319	1.6	2.29	139
Quercus acutifolia	17609_A_S2_A002_JCG1360_F	17.0984	-99.6591	4.50965	16.8489	14.5	893	1503	23.8	22.1	24.9	0.860279	9.5	5.5	55	617	2.91	11.22	57
Quercus acutifolia	18495_A_S4_A002_SGM0173_F	17.1292	-98.9076	4.56118	21.9737	18	800	1561	24.8	23.6	26.4	0.839846	10.5	6.05	75	600	2.71	8	59
Quercus acutifolia	19408_A_S1_A008_MAF1319_F	17.1428	-97.6386	2.38934	27.5211	25	2794	1220	13	11.8	14.7	0.859836	24	5.6	154	424	1.58	2.75	71
Quercus acutifolia	19332_A_S3_A006_JCG1357_F	17.1808	-99.423	4.80082	15.2313	12	784	1466	24.5	22.6	25.9	0.860846	6.5	5.45	50	588	2.82	11.76	51
Quercus acutifolia	72704_S1_A001_MAF0230	17.1864	-96.2736	5.66737	23.8774	22.5	1432	953	19.9	17.2	22.9	0.811123	10	5.9	109	303	1.61	2.78	81
Quercus acutifolia	21928_A_S3_A005_JFN1026_F	17.3136	-99.0908	4.76495	14.5724	19	926	1455	24.2	22.6	25.9	0.861856	8.5	5.95	75	605	2.77	8.07	49
Quercus acutifolia	71857_S1_A004_SUC0092	17.361	-96.175	1.77957	32.1723	21.5	871	3289	21.2	18	24.2	0.726361	12.5	5.85	228	1111	2.26	4.87	485
Quercus acutifolia	23669_A_S3_A026_JPJ0091_F	17.3894	-98.4305	3.72344	21.9505	23.5	1804	1280	18.2	16.6	19.8	0.875	12	6	113	522	2.2	4.62	58
Quercus acutifolia	23631_A_S1_A008_JFN1035_F	17.4088	-99.3259	3.37307	36.9413	23	1967	1426	18.3	17	19.5	0.867461	15	5.65	92	597	2.54	6.49	60
Quercus acutifolia	24528_A_S3_A017_SGM0088_F	17.4348	-98.4291	3.67182	15.786	26.5	1924	1228	17.5	16.2	19	0.881922	11	5.7	109	505	2.16	4.63	55
Quercus acutifolia	24486_A_S2_A013_JFN1040_F	17.4556	-99.4176	5.10517	12.3782	27	1487	1103	20.6	18.7	22.3	0.874887	11.5	6.2	75	463	2.39	6.17	44
Quercus acutifolia	25367_A_S4_A003_JPJ0093_F	17.4933	-99.0406	4.15717	17.0733	24.5	1957	1228	19.1	17.9	20.4	0.880293	13	5.85	87	538	2.59	6.18	46
Quercus acutifolia	71564_S3_A009_JGB0029	17.5077	-99.8872	4.65538	27.3119	17	1517	1329	22.1	20.3	24.2	0.870579	12.5	5.5	76	562	2.58	7.39	43
Quercus acutifolia	71205_S1_A003_JCG0052	17.5159	-96.6867	3.78278	24.3762	24.5	2085	1022	15.7	13.3	18.4	0.819961	17	5.55	78	364	1.94	4.67	90
Quercus acutifolia	26232_A_S3_A005_JFN1015_F	17.5384	-99.0389	4.47254	25.7099	25	1897	1147	19.2	17.8	20.7	0.884045	10.5	5.9	87	501	2.47	5.76	42
Quercus acutifolia	71348_S1_A005_JGB0022	17.5537	-99.9796	3.86823	10.9992	21	1910	1366	19.6	18.2	21.2	0.870425	12.5	5.5	99	565	2.35	5.71	43
Quercus acutifolia	70492_S1_A001_TYA0464	17.7041	-98.375	5.92364	16.8467	25	1661	956	20.7	18.7	22.8	0.914226	12.5	6.55	95	393	2.01	4.14	24
Quercus acutifolia	70447_S3_A003_TYA0671	17.7403	-100.497	4.99466	5.08346	22	1490	1312	23.2	21.6	25.5	0.848323	13.5	5.7	56	547	3.03	9.77	52
Quercus acutifolia	70220_S3_A006_JBM0704	17.786	-100.496	4.43395	19.8621	26.5	1723	1355	21.6	20.1	23.6	0.842804	12.5	5.55	67	552	2.83	8.24	56
Quercus acutifolia	69995_S3_A007_JBM0700	17.8299	-100.354	4.8189	18.9831	27	1708	1259	21.8	20.4	24	0.856235	10	5.75	67	521	2.72	7.78	45
Quercus acutifolia	37270_A_S1_A001_JPJ0063_F	18.1073	-101.061	4.66205	21.822	25	1692	1228	20.9	19.1	23.1	0.845277	12.5	5.55	51	506	3.01	9.92	56
Quercus acutifolia	37268_A_S4_A001_JPJ0056_F	18.1075	-101.108	5.31524	30.8692	26.5	1443	1142	21.8	20	24.5	0.870403	7.5	5.95	45	501	3.16	11.13	44
Quercus acutifolia	38274_A_S1_A001_SUC0441_F	18.1534	-101.202	4.4144	34.6817	24	1764	1250	20.3	18.5	22.4	0.8392	12.5	5.8	49	512	3.02	10.45	62
Quercus acutifolia	67785_S3_A001_JFN0524	18.2447	-101.391	5.02949	36.7877	23	1569	1153	21.1	19.3	23.3	0.850824	9.5	5.85	41	491	3.1	11.98	57
Quercus acutifolia	67784_S3_A013_JFN0520	18.2449	-101.438	5.5278	18.7105	20	1420	1097	21.8	20	24	0.856882	11	5.95	37	477	3.16	12.89	54
Quercus acutifolia	40319_A_S1_A002_JPJ0041_F	18.2454	-101.533	5.91021	35.7351	18.5	1306	1058	22.3	20.5	24.4	0.855388	7.5	5.85	33	461	3.21	13.97	53
Quercus acutifolia	67211_S2_A002_JBM0638	18.3361	-101.533	7.07765	24.3605	20	1083	953	23.7	21.8	25.9	0.863589	7.5	6	26	428	3.26	16.46	47
Quercus acutifolia	046056_A_S1_A002_JCF0617_F	18.4712	-102.528	4.69915	21.958	21	1334	1293	21.8	19.8	23.7	0.808971	8.5	5.9	36	510	3.3	14.17	90
Quercus acutifolia	50830_A_S3_A001_ESS0496_F	18.6399	-100.012	4.60774	29.6894	24	1575	1318	21.8	19.9	24.5	0.885432	10.5	6	52	542	2.57	10.42	46
Quercus acutifolia	61544_S3_A004_AAP0009	19.2858	-102.152	4.49176	3.489	26	1306	1275	20.9	18.4	23.3	0.849412	7.5	6.1	35	559	3.25	15.97	79
Quercus acutifolia	067477_A_S1_A005_RCT0033_F	19.3777	-101.911	4.54184	11.9266	27	1330	1207	20.2	17.6	22.4	0.856669	8.5	6.2	39	535	3.14	13.72	75
Quercus acutifolia	69544_A_S2_A007_RCT0306_F	19.465	-101.003	3.71341	19.8078	25.5	2134	1148	16.8	13.8	20	0.858885	12.5	5.75	71	495	2.71	6.97	63
Quercus acutifolia	60303_S1_A001_JBR0209	19.5104	-101.003	4.8039	19.8343	26.5	1715	1025	18.6	15.5	21.7	0.862439	10.5	5.9	59	450	2.73	7.63	54
Quercus acutifolia	59803_S1_A006_JBR0231	19.5993	-100.763	2.70023	41.7158	28.5	2391	1311	14.7	11.7	17.2	0.850496	14.5	5.7	89	578	2.6	6.49	80
Quercus acutifolia	098047_A_S4_A005_DMC0391_F	20.7557	-104.9	4.20985	28.7438	22	1157	1239	19.4	16.1	21.8	0.8523	7.5	5.8	23	587	3.61	25.52	89
Quercus acutifolia	097122_A_S2_A013_DMC0420_F	20.8026	-104.803	2.48583	31.1691	27.5	2039	1482	15.1	11.9	17.6	0.821862	7	5.9	36	672	3.67	18.67	146
Vitex gaumeri	75219_S1_A011_POL152	16.5398	-94.007	7.48591	9.13618	18	795	887	23.4	21.5	24.7	0.86584	10	6.1	85	314	1.81	3.69	58
Vitex gaumeri	68246_S3_A001_LAS0098	17.8696	-92.0376	3.47169	1.98785e-16	25	13	2243	26.6	23.4	29	0.573339	51	7.25	175	482	1.91	2.75	551
Vitex gaumeri	66283_S2_A0012_MRD073	17.9811	-89.3278	5.21585	2.94373	41	223	1413	25.4	22	27.9	0.649682	11	6.95	139	310	1.65	2.23	276
Vitex gaumeri	050077_A_S4_A011_OJP0245_F	18.0599	-89.1782	5.36986	7.63333e-15	38.5	169	1387	25.6	22.2	28	0.655371	7.5	6.75	134	313	1.67	2.34	268
Vitex gaumeri	65400_Colecta especial_HGD2973	18.1283	-89.4567	5.74709	1.45397e-14	51	210	1289	25.5	22.2	28.1	0.657099	9.5	7.45	139	284	1.65	2.04	246
Vitex gaumeri	64840_S3_A002_CVS0278	18.1656	-88.8355	5.52426	11.9029	44	77	1360	25.8	22.5	28	0.663235	11	7.05	128	330	1.62	2.58	268
Vitex gaumeri	056676_D_S4_A011_EDC0274_F	18.3542	-89.436	6.15385	3.01574	44.5	265	1196	25.4	22.1	28.1	0.666388	10	7.45	137	273	1.63	1.99	227
Vitex gaumeri	63744_Colecta especial_HGD2981	18.4064	-89.5261	6.359	1.59987	45.5	270	1156	25.4	22.1	28.1	0.66955	14	7.55	137	265	1.63	1.93	218
Vitex gaumeri	62750_S1_A0017_FJF092	18.4881	-88.3758	5.73664	7.95139e-16	36.35	17	1310	25.8	22.7	27.8	0.672519	20.35	7.22	134	314	1.52	2.34	243
Vitex gaumeri	62740_S4_A0014_FJF0137	18.5302	-88.848	6.23242	0.168843	43	89	1209	25.9	22.8	27.8	0.674938	9.5	7.05	121	308	1.69	2.55	229
Vitex gaumeri	62496_S1_A0013_FJF025	18.5417	-88.4658	5.88	0.168849	30	40	1275	25.8	22.7	27.7	0.676078	8	6.95	131	312	1.54	2.38	235
Vitex gaumeri	62244_S1_A004_FJF070	18.5739	-88.3197	5.76959	0	35	18	1302	25.8	22.8	27.7	0.667435	27.5	7.35	136	310	1.51	2.28	247
Vitex gaumeri	63205_S1_A002_VRG01	18.5795	-90.5581	5.93814	4.12255	43	128	1261	25.8	22.6	28.6	0.736717	8.5	7.05	108	408	2.34	3.78	172
Vitex gaumeri	059691_D_S4_A001_MRS0123_F	18.5803	-90.558	5.917	2.12289	43	132	1265	25.8	22.6	28.6	0.734387	8.5	7.05	108	408	2.34	3.78	175
Vitex gaumeri	62239_S1_A001_FJF0118	18.5953	-88.5558	6.09231	0.873111	37	39	1235	25.9	22.8	27.8	0.677733	9	7.35	128	307	1.58	2.4	228
Vitex gaumeri	62718_Colecta especial_HGD2960	18.6098	-89.877	7.54335	10.7554	42	115	992	25.7	22.9	28.4	0.693548	13.5	7.2	112	250	1.89	2.23	173
Vitex gaumeri	62234_S2_A0014_FJF055	18.6162	-88.7922	6.34062	0.608899	49	80	1189	25.9	22.8	27.9	0.67704	6.5	7.1	122	302	1.67	2.48	222
Vitex gaumeri	071870_D_S3_A007_EDC0156_F	18.9607	-88.5677	6.54435	1.63248	35.5	48	1150	25.9	22.8	27.9	0.667826	11.5	7.15	125	286	1.63	2.29	219
Vitex gaumeri	59945_S2_A009_JEY0311	19.0057	-88.5631	6.62281	0.932369	44	35	1140	25.9	22.9	27.9	0.666667	14	7.25	125	283	1.63	2.26	218
Vitex gaumeri	071844_A_S3_A025_JBJ0285_F	19.0145	-89.1838	7.40078	0.247005	39	103	1023	26	22.7	28.6	0.68915	9	7.05	120	259	1.7	2.16	177
Vitex gaumeri	074917_S4_A001_EDC0106	19.0572	-88.1276	5.94174	1.59028e-15	43.5	17	1253	25.6	22.9	27.4	0.648843	17	7.05	150	291	1.46	1.94	258
Vitex gaumeri	59444_S1_A0018_JTB076	19.0781	-88.3644	6.30497	7.95139e-16	40	37	1187	25.7	22.8	27.6	0.657119	30.5	7.15	135	287	1.57	2.13	236
Vitex gaumeri	59684_S2_A0022_JTB0122	19.0878	-88.9856	7.28146	0	38.5	82	1041	26	22.8	28.4	0.680115	10	7.15	116	265	1.72	2.28	186
Vitex gaumeri	59434_S1_A0034_JTB037	19.1202	-88.8389	7.10225	1.75913	39	75	1066	26	22.8	28.3	0.673546	11.5	7.1	115	272	1.74	2.37	196
Vitex gaumeri	071784_A_S1_A014_PSC4849_F	19.129	-90.6075	6.01426	3.72553	38	56	1262	26	22.7	29	0.778922	10	7.35	83	461	2.84	5.55	135
Vitex gaumeri	074847_D_S1_A014_MRS0165_F	19.2011	-89.7883	7.03425	2.48125	38	139	1051	25.5	22.2	28.4	0.725024	8.5	7.15	125	290	1.94	2.32	150
Vitex gaumeri	58439_S4_A017_EDC0066	19.2332	-88.0617	5.94876	3.97569e-16	42	19	1249	25.6	22.9	27.3	0.645316	29.5	7.05	156	288	1.44	1.85	260
Vitex gaumeri	59144_S1_A021_YIV0106	19.3089	-90.5922	6.02703	17.0311	33	60	1258	26	22.5	29.1	0.774245	13.5	7.35	81	463	2.88	5.72	140
Vitex gaumeri	077892_A_S1_A003_CAP0116_F	19.3131	-89.4909	7.45609	5.08889e-15	38	135	1002	25.7	22.4	28.5	0.706587	8.5	7.3	128	257	1.73	2.01	153
Vitex gaumeri	57936_S1_A026_BRA09	19.3136	-87.9575	5.86199	3.97569e-16	35	28	1268	25.6	22.9	27.3	0.641956	23	7.1	157	291	1.47	1.85	264
Vitex gaumeri	076836_A_S2_A001_MRS0174_F	19.3511	-90.541	6.13871	6.44635	30.5	32	1240	26.1	22.6	29.2	0.775806	20.5	7.2	82	456	2.86	5.56	137
Vitex gaumeri	081966_D_S4_A025_EDC0232_F	19.4409	-88.8558	7.38387	1.24136	33	86	1029	26.1	22.8	28.5	0.671526	7	7.05	105	271	1.89	2.58	186
Vitex gaumeri	58146_S1_A004_PTD019	19.4453	-90.0059	6.17597	1.80677	29	139	1182	25.2	21.9	28.2	0.741117	7.5	7.2	120	365	2.24	3.04	162
Vitex gaumeri	57180_S1_A001_JGU0107	19.4533	-87.9909	6.00884	1.32523e-16	41.5	14	1245	25.7	23	27.5	0.645783	22.5	7.45	153	292	1.52	1.91	253
Vitex gaumeri	085010_D_S2_A026_EDC0215_F	19.5297	-88.3193	6.49828	1.32523e-15	42	31	1160	25.9	23	27.8	0.656897	23	7.15	131	290	1.7	2.21	225
Vitex gaumeri	55211_Colecta especial_PSC112	19.7826	-87.6201	5.79784	0	32	28	1296	25.8	23.3	27.5	0.637346	47.5	7.55	162	295	1.52	1.82	263
Vitex gaumeri	55438_S4_A014_MRD0095	19.8083	-88.3872	6.44501	1.59028e-15	38	61	1173	25.9	23	28	0.671782	15.5	7.2	132	307	1.83	2.33	207
Vitex gaumeri	55173_S1_A08_CVL0081	19.9444	-89.4322	7.03683	0.371369	31	171	1059	25.7	22.4	28.5	0.717658	17	7	125	288	1.77	2.3	149
Vitex gaumeri	093805_S4_A036_LFG0026	19.9486	-88.4213	6.41807	3.18055e-15	33.5	39	1184	26.1	23	28.2	0.684966	17	7.2	137	316	1.86	2.31	195
Vitex gaumeri	55168_S4_A040_JTB135	19.9639	-89.6711	6.87616	5.13701	26	141	1082	25.6	22.5	28.5	0.728281	9.5	7.25	116	311	1.93	2.68	149
Vitex gaumeri	095683_A_S4_A011_EDC0255_F	20.0172	-88.1735	6.16098	1.59028e-15	37	31	1230	26	23.2	27.9	0.676423	21	7.25	148	318	1.77	2.15	210
Vitex gaumeri	54690_Colecta especial_PSC51	20.0191	-89.2328	7.09632	6.36111e-15	28.5	146	1059	25.8	22.5	28.6	0.71577	10	7.3	128	286	1.74	2.23	149
Vitex gaumeri	54010_S4_A049_BRA0039	20.0661	-88.2167	6.14842	1.59028e-15	39.5	34	1233	26	23.1	28	0.681265	24.5	7.25	149	322	1.79	2.16	205
Vitex gaumeri	54005_S2_A058_MRD0104	20.0878	-88.4553	6.24959	1.59028e-15	33	46	1214	26	23	28.2	0.69687	20.5	7.2	145	330	1.86	2.28	187
Vitex gaumeri	53315_S4_A07_BRA0035	20.2058	-88.2506	6.03349	1.13134	33.5	41	1254	26	23.1	28	0.692982	25.5	7.3	154	335	1.81	2.18	197
Vitex gaumeri	53310_S1_A029_CVL0093	20.2272	-88.4897	6.04545	1.59028e-15	33	39	1254	26	23	28.3	0.713716	15.5	7.2	156	350	1.82	2.24	180
Vitex gaumeri	52845_S1_A025_POL0584	20.2917	-88.1936	5.97628	2.22639e-15	34	39	1265	25.9	23.1	27.9	0.694862	35.5	7.2	157	338	1.77	2.15	198
Vitex gaumeri	52611_Colecta especial_PSC11	20.3325	-88.1409	5.96917	6.36111e-16	33.5	36	1265	25.9	23.1	27.9	0.6917	31.5	7.15	157	336	1.75	2.14	203
Vitex gaumeri	52371_S4_A0031_CVS0305	20.3994	-88.3758	5.82176	2.65046e-15	33.5	34	1296	25.9	23	28.1	0.721451	29	7.35	165	365	1.77	2.21	182
Vitex gaumeri	52144_Colecta especial_PSC4	20.4184	-88.084	5.97383	1.59028e-15	36	40	1261	25.9	23.1	27.8	0.689929	34.5	7.2	156	333	1.73	2.13	205
Vitex gaumeri	51895_S1_A016_RRL0053	20.5278	-88.7981	6.32797	1.37486	33	34	1180	25.7	22.4	28.4	0.731356	17	7.45	144	343	1.79	2.38	160
Vitex gaumeri	50987_S4_A020_JGU0155	20.5903	-87.4853	6.11851	7.95139e-16	41.5	35	1232	25.9	23.5	27.6	0.63961	48	7.05	153	284	1.56	1.86	246
Vitex gaumeri	51653_Colecta especial_PSC67	20.6093	-89.2251	6.76944	7.95139e-16	33.5	36	1106	25.8	22.4	28.6	0.735986	16	7.45	129	334	1.87	2.59	147
Vitex gaumeri	51199_S1_A008_RRL0238	20.6464	-88.5928	6.19585	7.95139e-16	31.5	39	1205	25.7	22.6	28.1	0.726971	26	7.4	148	346	1.76	2.34	169
Vitex gaumeri	50753_Colecta especial_PSC41	20.6533	-87.6726	6.12408	2.12037e-15	40	50	1225	25.8	23.3	27.5	0.65551	34.5	7	149	298	1.62	2	233
Vitex gaumeri	50750_S2_A004_RRL0339	20.6669	-87.8161	6.27967	9.0873e-16	35.5	1	1205	26	23.4	27.7	0.66888	29	7.3	145	304	1.66	2.1	218
Vitex gaumeri	51194_S1_A023_RRL0072	20.6675	-88.8325	6.51579	1.27222e-15	33	40	1140	25.6	22.3	28.3	0.72807	16	7.4	136	332	1.8	2.44	159
Vitex gaumeri	51189_S3_A002_CGS0010	20.6881	-89.0725	6.85635	7.95139e-16	29.5	25	1086	25.6	22.3	28.5	0.730203	18	7.3	126	321	1.84	2.55	150
Vitex gaumeri	50066_S1_A016_MRD0117	20.7614	-87.37	6.3495	1.32053	40.5	2	1196	26.1	23.6	27.8	0.630435	41.5	7.05	147	269	1.54	1.83	248
Vitex gaumeri	50275_S1_A011_RRL0086	20.8187	-88.4786	6.4783	1.36309e-15	34	38	1152	25.7	22.7	27.9	0.716146	35.5	7.5	136	326	1.77	2.4	173
Vitex gaumeri	50270_S1_A027_RRL0218	20.8397	-88.7189	6.80457	0.11342	31.5	30	1095	25.6	22.5	28.1	0.719635	20	7.35	126	314	1.8	2.49	162
Vitex gaumeri	49825_Colecta especial_PSC27	20.8479	-87.797	6.33616	2.12037e-15	35.5	44	1181	25.7	23.2	27.4	0.666384	33.5	7.35	139	299	1.67	2.15	219
Vitex gaumeri	50473_S2_A029_CVL0022	20.9061	-90.0692	9.88706	9.93923e-17	31	12	788	26.6	23.6	28.7	0.742386	27	7.6	59	259	2.34	4.39	110
Vitex gaumeri	49364_S1_A0023_RRL0328	20.9242	-87.6433	6.44158	0	36.5	37	1164	25.8	23.3	27.4	0.65378	33.5	7.15	137	285	1.63	2.08	227
Vitex gaumeri	49807_S1_A010_RRL0163	20.9258	-88.662	6.94129	2.65046e-15	32	35	1073	25.6	22.6	28	0.713886	25	7.35	121	305	1.81	2.52	165
Vitex gaumeri	49137_Colecta especial_PSC103	20.9419	-87.3505	6.48456	0.31996	40	15	1166	26	23.6	27.7	0.628645	32.5	7.3	140	264	1.55	1.89	247
Vitex gaumeri	49579_S1_A008_RRL0128	20.9583	-88.5131	6.82752	2.65046e-15	32	37	1090	25.6	22.7	27.8	0.709174	31.5	7.35	123	307	1.79	2.5	171
Vitex gaumeri	49574_S1_A002_RRL0181	20.9794	-88.7536	7.26511	4.54365e-16	35.5	30	1026	25.7	22.6	28	0.712476	22	7.4	113	292	1.83	2.58	159
Vitex gaumeri	48884_S2_A0010_RRL0303	21.0767	-88.3069	6.91736	0	34.5	29	1077	25.6	22.9	27.5	0.69545	22.5	7.5	118	298	1.78	2.53	182
Vitex gaumeri	121433_A_S3_A025_GSL0238_F	21.2767	-87.9949	7.10496	0.373957	36.5	23	1048	25.6	23.1	27.2	0.674618	29.5	7.35	110	281	1.76	2.55	197

## Sheet: S1b Regression parameters
Species	Environmental variable	A) Number of classes (confidence intervals)	B) Number of marked proportions (red empty circles or squares)	A − B	P-value of global chi-square test	Horizontal minimum	Horizontal maximum	Horizontal midpoint	Regression intercept (b0)	b1	b2	b3	b4	b5	b6	C) Number of polynomial terms	C − B	Shape type	Lower highest probability limit (xL)	Mode	Upper highest probability limit (xU)	Relative distance of the midpoint (Equation 7)	f(xL)	f(midpoint)	f(xU)
Acacia dolichostachya	Annual dryness index	8	5	3	4.232e-11	4.5	11.5	8	-124.798	53.547	-7.96057	0.468732	-0.00885036	0	0	5	0	With one peak	6.1194	6.3865	6.65326	-19.2391	0.44478	0.103485	0.447112
Acacia dolichostachya	Average slope of the terrain (°)	11	3	8	2.956e-29	0.5	10.5	5.5	0.775418	-1.44217	0.0960346	0	0	0	0	3	0	Decreasing	0.5	0.5	0.882974	-46.1703	0.519576	0.0140433	0.395774
Acacia dolichostachya	Cation exchange capacity of soil (cmolc/kg)	8	4	4	0.607	22.5	57.5	40	-3.4605	-0.104509	0.0100343	-0.000151032	0	0	0	4	0	With one peak	35.5728	38.2639	40.9582	0	0.217679	0.222337	0.216656
Acacia dolichostachya	Elevation above sea level (m)	8	3	5	3.236e-12	25	375	200	0.0775156	-0.0189537	2.5391e-05	0	0	0	0	3	0	Decreasing	25	25	52.1514	-42.2425	0.406016	0.0631159	0.301137
Acacia dolichostachya	Mean annual precipitation (mm)	9	5	4	6.252e-05	650	1450	1050	110.213	-0.431762	0.000569077	-3.03882e-07	5.44019e-11	0	0	5	0	With one peak	1136.86	1174.41	1211.99	10.8575	0.317544	0.200318	0.316404
Acacia dolichostachya	Mean annual temperature (°C)	9	4	5	0.4179	24.9	26.5	25.7	-10519.8	1091.94	-37.2118	0.414371	0	0	0	4	0	With one peak	25.6253	25.7304	25.8354	0	0.228954	0.238506	0.229128
Acacia dolichostachya	Mean temperature in the warmest month (°C)	10	4	6	0.6829	27.3	29.1	28.2	-29855.7	3106.71	-107.647	1.24187	0	0	0	4	0	With one peak	27.7849	27.9094	27.9094	-16.1444	0.189787	0.158252	0.199069
Acacia dolichostachya	Ratio of summer to total precipitation	10	5	5	0.2384	0.59	0.77	0.68	27425	-163147	362684	-357099	131384	0	0	5	0	With one peak	0.664391	0.672944	0.681504	0	0.241551	0.246255	0.240735
Acacia dolichostachya	Soil organic-carbon content (g/kg)	10	3	7	4.963e-08	5	95	50	0.120731	-0.0837415	0.000262308	0	0	0	0	3	0	Decreasing	5	5	10.0598	-44.378	0.427657	0.0319667	0.332889
Acacia dolichostachya	Soil's pH value	8	5	3	2.202e-06	6.7	8.1	7.4	79368.5	-43504.4	8921.36	-811.221	27.5976	0	0	5	0	With one peak	7.27098	7.33371	7.39644	-0.254286	0.375293	0.372883	0.375098
Acacia dolichostachya	Spring precipitation (mm)	7	4	3	0.0002556	50	170	110	10.3398	-0.524532	0.00592495	-1.94706e-05	0	0	0	4	0	With one peak	131.527	137.615	143.71	17.9392	0.388297	0.170496	0.386161
Acacia dolichostachya	Summer precipitation (mm)	7	5	2	1.084e-14	175	475	325	56.1527	-1.15945	0.00758814	-1.98272e-05	1.77371e-08	0	0	5	0	With one peak	257.854	268.891	279.931	-15.023	0.548941	0.12851	0.548432
Acacia dolichostachya	Summer precipitation balance	8	3	5	6.2e-07	1.5	2.9	2.2	10.3651	-7.73041	0.625091	0	0	0	0	3	0	Decreasing	1.5	1.5	1.57144	-44.8971	0.543867	0.0261761	0.440488
Acacia dolichostachya	Summer/spring precipitation-balance	10	3	7	6.2e-07	1.75	6.25	4	6.83912	-4.37247	0.379364	0	0	0	0	3	0	Decreasing	1.75	1.75	1.90976	-46.4498	0.5864	0.0101415	0.468135
Acacia dolichostachya	Winter precipitation (mm)	11	3	8	0.6568	110	310	210	-11.5502	0.0904443	-0.000206877	0	0	0	0	3	0	With one peak	202.993	218.594	234.191	0	0.152485	0.157074	0.152489
Acacia gaumeri	Annual dryness index	8	5	3	1.39e-16	5.5	12.5	9	-295.299	138.833	-23.8464	1.7708	-0.0482438	0	0	5	0	With one peak	6.31366	6.59639	6.87822	-30.3112	0.421825	0.0487964	0.427474
Acacia gaumeri	Average slope of the terrain (°)	8	3	5	2.822e-106	1	15	8	2.90196	-1.77339	0.0887008	0	0	0	0	3	0	Decreasing	1	1	1.38415	-47.2561	0.771583	0.00365385	0.649595
Acacia gaumeri	Cation exchange capacity of soil (cmolc/kg)	9	5	4	0.000696434	17.5	57.5	37.5	-8.7299	-0.0558559	0.0348798	-0.0010839	8.95845e-06	0	0	5	0	With one peak	30.5444	32.7437	34.9423	-6.39433	0.271982	0.228289	0.272368
Acacia gaumeri	Elevation above sea level (m)	7	3	4	4.26e-57	25	325	175	1.81206	-0.049706	0.000102315	0	0	0	0	3	0	Decreasing	25	25	38.0869	-45.6377	0.653251	0.0229079	0.516827
Acacia gaumeri	Mean annual precipitation (mm)	8	4	4	0.00862529	650	1350	1000	44.5466	-0.165756	0.000186137	-6.64495e-08	0	0	0	4	0	With one peak	1090.65	1134.63	1178.71	12.9493	0.263238	0.179292	0.260979
Acacia gaumeri	Mean annual temperature (°C)	8	5	3	0.0284689	25.3	26.7	26	2.13219e+06	-330565	19210.8	-495.996	4.80032	0	0	5	0	With one peak	26.2811	26.7	26.7	2.01149	0.0996679	0.234281	0.0241331
Acacia gaumeri	Mean temperature in the coldest month (°C)	9	4	5	0.974863	22.1	23.7	22.9	-18317.6	2350.33	-100.462	1.43033	0	0	0	4	0	With one peak	23.1987	23.7	23.7	17.1777	0.12729	0.169435	0.0606879
Acacia gaumeri	Ratio of summer to total precipitation	11	4	7	0.725099	0.59	0.79	0.69	208.201	-1059.97	1736.08	-928.763	0	0	0	4	0	With one peak	0.696207	0.711417	0.726648	3.10327	0.155791	0.149315	0.15491
Acacia gaumeri	Soil organic-carbon content (g/kg)	8	3	5	0.000732492	7.5	42.5	25	0.156316	-0.12292	0.000884379	0	0	0	0	3	0	Decreasing	7.5	7.5	11.0143	-39.9592	0.32831	0.0859639	0.251567
Acacia gaumeri	Soil's pH value	10	5	5	7.017e-08	6.5	8.4	7.45	-3252.82	1266.06	-163.734	7.031	0	0	0	4	-1	With one peak	7.19371	7.27927	7.36469	-4.49252	0.292983	0.256544	0.29486
Acacia gaumeri	Summer precipitation (mm)	7	4	3	0.001096	175	475	325	-33.2993	0.305605	-0.000913036	8.48053e-07	0	0	0	4	0	With one peak	247.772	265.756	283.71	-13.7634	0.324911	0.213338	0.32713
Acacia gaumeri	Summer precipitation balance	8	4	4	0.02413	1.5	2.9	2.2	-68.8358	97.6609	-45.3591	6.70644	0	0	0	4	0	With one peak	1.69538	1.77627	1.85706	-24.4959	0.277101	0.108155	0.278556
Acacia gaumeri	Summer/spring precipitation-balance	10	4	6	0.08946	1.75	6.25	4	-7.54032	6.74855	-2.1449	0.186712	0	0	0	4	0	With one peak	1.99064	2.21214	2.43346	-34.812	0.243602	0.0514227	0.244362
Acacia gaumeri	Winter precipitation (mm)	9	4	5	0.341788	110	270	190	-32.4511	0.528602	-0.00288347	4.96204e-06	0	0	0	4	0	With one peak	137.975	148.86	159.718	-18.9264	0.201532	0.111499	0.203658
Acacia riparia	Annual dryness index	7	4	3	2.27e-06	3	15	9	-15.7391	5.03526	-0.50586	0.0143666	0	0	0	4	0	With one peak	6.55203	7.16222	7.77181	-10.2349	0.395772	0.284307	0.397366
Acacia riparia	Average slope of the terrain (°)	7	3	4	5.783e-15	2.5	32.5	17.5	0.766298	-0.31762	0.00625488	0	0	0	0	3	0	Decreasing	2.5	2.5	4.48984	-43.3672	0.502835	0.0533276	0.36966
Acacia riparia	Cation exchange capacity of soil (cmolc/kg)	6	4	2	0.0214542	12.5	37.5	25	-10.2296	0.744196	-0.0151293	1.58853e-05	0	0	0	4	0	With one peak	23.6217	25.629	27.6362	0	0.292566	0.30316	0.29262
Acacia riparia	Elevation above sea level (m)	9	3	6	4.77e-18	100	1700	900	0.208896	-0.00572496	2.27382e-06	0	0	0	0	3	0	Decreasing	100	100	205.508	-43.4058	0.4156	0.0430341	0.294922
Acacia riparia	Mean annual precipitation (mm)	12	5	7	6.91e-08	500	2700	1600	-28.957	0.0780731	-7.22149e-05	2.56206e-08	-3.09256e-12	0	0	5	0	With one peak	871.147	938.468	1005.7	-27.0138	0.356529	0.0142674	0.358536
Acacia riparia	Mean annual temperature (°C)	11	6	5	0.000273543	17.5	27.5	22.5	-1474.85	267.755	-18.2256	0.549117	-0.00616775	0	0	5	-1	With one peak	25.5816	26.0203	26.4603	30.8157	0.26526	0.0471961	0.262118
Acacia riparia	Mean temperature in the coldest month (°C)	7	5	2	6.77e-05	15	27	21	16.207	-4.64161	0.277835	-0.00309327	-6.92976e-05	0	0	5	0	With one peak	21.8229	22.5202	23.2181	6.85785	0.346325	0.296275	0.344859
Acacia riparia	Mean temperature in the warmest month (°C)	6	4	2	1.19e-11	21	31	26	508.519	-62.9547	2.54205	-0.033656	0	0	0	4	0	With one peak	27.8948	28.3959	28.8974	18.9482	0.478691	0.19612	0.476534
Acacia riparia	Ratio of summer to total precipitation	8	4	4	0.0251095	0.575	0.925	0.75	136.544	-633.867	929.54	-440.06	0	0	0	4	0	With one peak	0.808812	0.829087	0.849388	16.8034	0.291078	0.162416	0.289527
Acacia riparia	Soil organic-carbon content (g/kg)	8	4	4	3.42e-09	2.5	37.5	20	-1.88251	0.359131	-0.0306536	0.000527642	0	0	0	4	0	With one peak	5.52184	7.19425	8.86526	-31.8135	0.321855	0.0606434	0.322952
Acacia riparia	Soil's pH value	6	4	2	0.0189194	5.25	7.75	6.5	-42.4777	8.11315	0.282734	-0.0844613	0	0	0	4	0	With one peak	6.69287	6.88335	7.07386	7.71498	0.30272	0.270528	0.302469
Acacia riparia	Spring precipitation (mm)	12	3	9	0.124623	10	230	120	-1.55727	0.00782859	-0.000143252	0	0	0	0	3	0	Decreasing	15.2905	27.3246	39.3588	-36.6551	0.186781	0.0641241	0.186781
Acacia riparia	Summer precipitation (mm)	9	4	5	1.322e-05	150	950	550	-12.7333	0.0801122	-0.000160547	8.97816e-08	0	0	0	4	0	With one peak	322.063	355.523	388.946	-20.1317	0.357645	0.0911456	0.359226
Acacia riparia	Summer precipitation balance	10	4	6	9.162e-23	1	19	10	-2.68608	2.60079	-0.758706	0.0636773	-0.00167007	0	0	5	1	With one peak	1.90552	2.35432	2.80262	-39.9854	0.483375	0.00378781	0.485577
Acacia riparia	Summer/spring precipitation-balance	12	4	8	2.56e-34	5	115	60	1.71673	-0.261048	0.00377058	-1.80436e-05	0	0	0	4	0	Decreasing	5	5	7.93717	-47.3298	0.623281	0.0137957	0.468359
Acacia riparia	Winter precipitation (mm)	10	4	6	5.50564e-05	25	475	250	-1.20539	0.0207132	-0.000210284	3.18787e-07	0	0	0	4	0	With one peak	40.9012	56.513	72.1184	-39.5292	0.334441	0.0149382	0.334988
Chloroleucon mangense	Annual dryness index	13	6	7	1.3e-19	3	27	15	-28.6738	11.1907	-1.64558	0.11191	-0.00366106	4.62881e-05	0	6	0	With one peak	6.63871	7.34537	8.04961	-28.96	0.336712	0.0275279	0.341469
Chloroleucon mangense	Average slope of the terrain (°)	9	4	5	3.637e-79	2.5	42.5	22.5	1.80676	-0.621584	0.0261115	-0.000374321	0	0	0	4	0	Decreasing	2.5	2.5	4.08753	-46.0312	0.601124	0.0382845	0.419878
Chloroleucon mangense	Cation exchange capacity of soil (cmolc/kg)	8	4	4	0.02281	12.5	47.5	30	-3.17268	0.269966	-0.010519	9.36328e-05	0	0	0	4	0	Decreasing	14.1012	16.4417	18.7802	-32.0566	0.232378	0.117873	0.232816
Chloroleucon mangense	Elevation above sea level (m)	13	4	9	2.111e-71	50	1250	650	0.836884	-0.0177009	2.30745e-05	-1.05365e-08	0	0	0	4	0	Decreasing	50	50	92.0489	-46.4959	0.502052	0.0215986	0.353162
Chloroleucon mangense	Mean annual precipitation (mm)	12	5	7	7.76e-09	300	2500	1400	-5.33259	0.00339743	1.09017e-05	-1.32453e-08	3.33861e-12	0	0	5	0	With one peak	846.12	932.786	1019.47	-17.2968	0.275786	0.0613144	0.275576
Chloroleucon mangense	Mean annual temperature (°C)	10	6	4	3.908e-15	19.5	28.5	24	-4402.14	911.504	-74.3204	2.96864	-0.0578178	0.0004366	0	6	0	With one peak	25.6299	26.0069	26.3845	18.11	0.319765	0.105377	0.317545
Chloroleucon mangense	Mean temperature in the coldest month (°C)	8	5	3	1.081e-09	13	27	20	-165.208	34.8985	-2.84368	0.102969	-0.00138155	0	0	5	0	With one peak	23.1645	23.8428	24.5231	22.6036	0.353921	0.118424	0.349682
Chloroleucon mangense	Mean temperature in the warmest month (°C)	9	5	4	4.765e-14	22.5	30.5	26.5	7687.32	-1109.51	59.3893	-1.39779	0.0122042	0	0	5	0	With one peak	27.9222	28.2536	28.5851	17.7775	0.360838	0.0961099	0.360518
Chloroleucon mangense	Ratio of summer to total precipitation	8	4	4	0.1516	0.575	0.925	0.75	21.2624	-138.148	236.709	-124.125	0	0	0	4	0	With one peak	0.789755	0.817574	0.845424	11.3586	0.206889	0.172925	0.205993
Chloroleucon mangense	Soil organic-carbon content (g/kg)	12	4	8	5.874e-43	2.5	57.5	30	0.261708	-0.179064	0.000418279	1.73091e-05	0	0	0	4	0	Decreasing	2.5	2.5	4.82274	-45.7768	0.454361	0.0138378	0.356589
Chloroleucon mangense	Soil's pH value	13	5	8	0.7554	5.7	8.1	6.9	-294.456	122.561	-17.7455	0.994402	-0.015378	0	0	5	0	With one peak	6.57389	6.75021	6.92606	0	0.134919	0.137366	0.135694
Chloroleucon mangense	Spring precipitation (mm)	9	3	6	0.004762	10	170	90	-0.966166	-0.018767	4.01896e-05	0	0	0	0	3	0	Decreasing	10	10	30.2292	-37.3568	0.240522	0.0886958	0.18291
Chloroleucon mangense	Summer precipitation (mm)	13	5	8	0.001113	75	675	375	-4.96085	-0.0108784	0.000222833	-6.32405e-07	4.85648e-10	0	0	5	0	With one peak	298.21	326.486	354.761	-3.37317	0.210998	0.190015	0.211012
Chloroleucon mangense	Summer precipitation balance	12	4	8	2.03e-206	5	115	60	4.11134	-0.533655	0.00857436	-4.13339e-05	0	0	0	4	0	Decreasing	5	5	6.6448	-48.5047	0.839196	0.00255187	0.717434
Chloroleucon mangense	Summer/spring precipitation-balance	8	3	5	2.03e-206	10	150	80	1.63527	-0.110625	0.000484781	0	0	0	0	3	0	Decreasing	10	10	15.4722	-46.0913	0.640491	0.0161091	0.509925
Chloroleucon mangense	Winter precipitation (mm)	10	4	6	6.458e-16	25	475	250	-0.257723	-0.00876159	-2.28489e-05	3.58991e-08	0	0	0	4	0	Decreasing	25	25	53.8529	-43.5882	0.37978	0.0350515	0.312122
Inga pavoniana	Annual dryness index	8	4	4	5.62e-07	1.5	7.5	4.5	-11.8069	10.2619	-2.74019	0.201682	0	0	0	4	0	With one peak	2.3888	2.64464	2.90024	-26.6627	0.454946	0.0607036	0.456653
Inga pavoniana	Average slope of the terrain (°)	8	4	4	6.482e-13	2.5	37.5	20	0.825829	-0.327867	0.00760257	-5.61369e-05	0	0	0	4	0	Decreasing	2.5	2.5	4.47149	-44.3672	0.513197	0.0415039	0.379131
Inga pavoniana	Cation exchange capacity of soil (cmolc/kg)	6	4	2	2.36e-05	12.5	37.5	25	-20.2659	2.13829	-0.0718081	0.000702829	0	0	0	4	0	With one peak	20.336	21.985	23.6323	-5.47076	0.361856	0.330247	0.363343
Inga pavoniana	Elevation above sea level (m)	10	3	7	5.61e-05	100	1900	1000	-0.232505	-0.00299766	1.42813e-07	0	0	0	0	3	0	Decreasing	100	100	221.433	-43.2537	0.37032	0.0436319	0.291258
Inga pavoniana	Mean annual precipitation (mm)	8	5	3	0.194733	750	4250	2500	-0.172377	-0.0110664	1.06825e-05	-3.42575e-09	3.5092e-13	0	0	5	0	With one peak	2303.1	2512.37	2721.57	0	0.274224	0.290613	0.274603
Inga pavoniana	Mean annual temperature (°C)	9	4	5	0.0342575	19.5	27.5	23.5	327.89	-46.0268	2.10384	-0.0315686	0	0	0	4	0	With one peak	24.44	24.9508	25.4623	11.7505	0.231425	0.169959	0.22989
Inga pavoniana	Mean temperature in the coldest month (°C)	7	5	2	8.38e-05	15	27	21	552.76	-112.912	8.38782	-0.269947	0.00318207	0	0	5	0	With one peak	20.6395	21.2837	21.9278	0	0.363409	0.378937	0.363531
Inga pavoniana	Mean temperature in the warmest month (°C)	8	4	4	0.109995	22.5	29.5	26	730.661	-88.1355	3.50508	-0.0460998	0	0	0	4	0	With one peak	27.1161	27.5904	28.0656	15.9439	0.24207	0.157532	0.240218
Inga pavoniana	Ratio of summer to total precipitation	9	4	5	0.168757	0.525	0.925	0.725	-145.212	564.615	-724.34	302.428	0	0	0	4	0	With one peak	0.650361	0.675615	0.70082	-6.04489	0.233327	0.206048	0.235117
Inga pavoniana	Soil organic-carbon content (g/kg)	8	5	3	1.74e-15	2.5	37.5	20	-5.74923	1.82204	-0.17784	0.0058209	-6.29526e-05	0	0	5	0	With one peak	6.55901	7.72825	8.89577	-31.7264	0.519177	0.0188973	0.522328
Inga pavoniana	Soil's pH value	7	3	4	0.4142	5.3	6.5	5.9	1292.45	-688.859	121.837	-7.16009	0	0	0	4	1	With one peak	5.89317	5.99239	6.09189	0	0.228905	0.23026	0.226367
Inga pavoniana	Spring precipitation (mm)	8	4	4	3.1e-11	50	750	400	-4.74562	0.0528839	-0.000183507	1.54277e-07	0	0	0	4	0	With one peak	161.34	189.267	217.166	-26.1191	0.41528	0.0439662	0.416946
Inga pavoniana	Summer precipitation (mm)	7	5	2	7.165e-09	300	1500	900	-7.00521	0.007383	2.62955e-05	-4.52889e-08	1.68949e-11	0	0	5	0	With one peak	658.196	721.034	783.855	-9.67878	0.378247	0.270519	0.378657
Inga pavoniana	Summer precipitation balance	8	4	4	7.154e-05	1.25	4.75	3	-14.4924	16.5323	-6.06262	0.635503	0	0	0	4	0	With one peak	1.80907	1.97969	2.15012	-24.2823	0.340023	0.0910692	0.34147
Inga pavoniana	Summer/spring precipitation-balance	12	4	8	1.226e-10	2.5	57.5	30	-7.06172	4.54275	-0.560399	0.00838533	0	0	0	4	0	With one peak	3.95038	4.50958	5.06875	-45.3295	0.934348	2.54326e-65	0.934528
Inga pavoniana	Winter precipitation (mm)	9	5	4	0.00498889	50	850	450	-0.323601	-0.0424884	0.000220197	-3.82028e-07	2.08335e-10	0	0	5	0	With one peak	398.03	444.626	491.243	0	0.22949	0.245493	0.229064
Inga punctata	Annual dryness index	13	4	9	0.000210903	1.75	7.75	4.75	-11.3381	7.65767	-1.79767	0.11889	0	0	0	4	0	With one peak	2.76123	3.05693	3.35226	-23.2956	0.198349	0.0582861	0.199351
Inga punctata	Average slope of the terrain (°)	13	4	9	2.711e-25	2.5	62.5	32.5	0.241483	-0.263646	0.00810002	-0.000104192	0	0	0	4	0	Decreasing	2.5	2.5	5.34457	-45.259	0.408871	0.0339578	0.278458
Inga punctata	Cation exchange capacity of soil (cmolc/kg)	6	4	2	6.52e-14	12.5	37.5	25	-25.1705	2.89229	-0.105333	0.00114268	0	0	0	4	0	With one peak	19.2349	20.7055	22.1745	-11.3019	0.406863	0.301095	0.408654
Inga punctata	Elevation above sea level (m)	8	4	4	7e-10	100	1500	800	0.344166	-0.00887521	1.05168e-05	-4.43089e-09	0	0	0	4	0	Decreasing	100	100	226.552	-40.9605	0.391117	0.091632	0.235363
Inga punctata	Mean annual precipitation (mm)	8	4	4	0.00304495	750	4250	2500	-8.3734	0.00802177	-2.53608e-06	1.95391e-10	0	0	0	4	0	With one peak	1865.33	2082.93	2300.37	-5.7038	0.275646	0.246667	0.276468
Inga punctata	Mean annual temperature (°C)	11	4	7	0.0319007	17.5	27.5	22.5	116.314	-19.1697	0.978133	-0.0159823	0	0	0	4	0	With one peak	23.8791	24.4452	25.0119	13.7913	0.211328	0.133092	0.210338
Inga punctata	Mean temperature in the coldest month (°C)	8	7	1	7.63e-17	13	27	20	675.187	-314.171	54.3858	-4.69825	0.217663	-0.00517575	4.96173e-05	7	0	With one peak	20.8948	21.4712	22.0489	6.39133	0.413075	0.312555	0.40904
Inga punctata	Mean temperature in the warmest month (°C)	10	4	6	0.0229962	20.5	29.5	25	142.523	-19.5067	0.847749	-0.0119547	0	0	0	4	0	With one peak	26.8769	27.4904	28.1047	20.8542	0.186933	0.10977	0.186076
Inga punctata	Ratio of summer to total precipitation	10	5	5	0.0639748	0.475	0.925	0.7	-185.8	941.993	-1821.04	1585.7	-527.373	0	0	5	0	With one peak	0.666694	0.699488	0.732229	0	0.183544	0.191054	0.18473
Inga punctata	Soil organic-carbon content (g/kg)	7	4	3	2.45e-93	5	65	35	2.39892	-0.28033	0.00176696	1.20828e-05	0	0	0	4	0	Decreasing	5	5	7.13455	-46.4424	0.739419	0.00874867	0.620864
Inga punctata	Soil's pH value	13	4	9	0.0004515	5.3	7.7	6.5	-621.613	289.692	-44.565	2.252	0	0	0	4	0	With one peak	5.69382	5.80091	5.90788	-24.6716	0.224754	0.0460559	0.225744
Inga punctata	Spring precipitation (mm)	7	5	2	1.49e-29	50	650	350	-5.55535	0.0798087	-0.000286123	1.04104e-07	2.31448e-10	0	0	5	0	With one peak	139.589	160.091	180.583	-28.2361	0.594103	0.00869923	0.595168
Inga punctata	Summer precipitation (mm)	13	4	9	0.04117	250	1450	850	-9.80633	0.0324814	-3.8273e-05	1.24904e-08	0	0	0	4	0	With one peak	537.858	601.376	664.81	-15.4325	0.187779	0.101677	0.18878
Inga punctata	Summer precipitation balance	12	5	7	0.0001573	1.3	3.5	2.4	-215.935	361.479	-222.987	59.7169	-5.88382	0	0	5	0	With one peak	1.76326	1.8735	1.98282	-18.9626	0.20793	0.0778256	0.215209
Inga punctata	Summer/spring precipitation-balance	11	4	7	1.858e-10	1.5	11.5	6.5	-5.82251	2.91371	-0.533985	0.0249247	0	0	0	4	0	With one peak	3.18369	3.67267	4.1611	-23.389	0.239709	0.069182	0.240797
Inga punctata	Winter precipitation (mm)	10	5	5	0.0575532	50	950	500	-0.838443	-0.0215175	0.000116606	-2.1009e-07	1.12824e-10	0	0	5	0	With one peak	340.93	396.439	452.071	-5.32544	0.194362	0.160392	0.192637
Leucaena esculenta	Annual dryness index	11	6	5	1.26e-16	1	21	11	-8.04821	1.73253	0.114322	-0.0506116	0.00348517	-7.16389e-05	0	6	0	With one peak	5.82338	6.48053	7.13711	-19.3144	0.366139	0.0459738	0.367437
Leucaena esculenta	Average slope of the terrain (°)	11	4	7	2.439e-05	2.5	52.5	27.5	-0.398442	-0.148888	0.00445837	-8.15015e-05	0	0	0	4	0	Decreasing	2.5	2.5	6.24401	-42.512	0.322115	0.0564548	0.236111
Leucaena esculenta	Cation exchange capacity of soil (cmolc/kg)	6	5	1	1.33e-20	12.5	37.5	25	89.2941	-18.0137	1.21077	-0.0334135	0.000324208	0	0	5	0	With one peak	24.7801	25.8548	26.9295	0	0.550761	0.55916	0.550833
Leucaena esculenta	Elevation above sea level (m)	13	5	8	0.277178	100	2500	1300	-4.07946	-0.00125253	6.02536e-06	-3.27145e-09	3.85894e-13	0	0	5	0	With one peak	1356.08	1492.93	1629.91	2.3368	0.174959	0.166572	0.174224
Leucaena esculenta	Mean annual precipitation (mm)	8	5	3	1.15e-22	250	3750	2000	-6.49334	0.0195792	-1.70517e-05	4.44866e-09	-3.38488e-13	0	0	5	0	With one peak	702.954	809.479	915.913	-30.9739	0.576037	0.00463951	0.578049
Leucaena esculenta	Mean annual temperature (°C)	8	4	4	0.0239869	13	27	20	-40.7762	4.26465	-0.134541	0.00103364	0	0	0	4	0	With one peak	19.9518	20.8666	21.7812	0	0.261805	0.262989	0.262117
Leucaena esculenta	Mean temperature in the coldest month (°C)	8	5	3	0.0212085	11	25	18	15.6917	-6.41585	0.676703	-0.0273334	0.000371163	0	0	5	0	With one peak	17.312	18.2299	19.148	0	0.259508	0.271437	0.259426
Leucaena esculenta	Mean temperature in the warmest month (°C)	8	5	3	0.0738092	17	31	24	-8.67312	-1.63544	0.227242	-0.00818218	8.75414e-05	0	0	5	0	With one peak	22.7858	23.7814	24.777	0	0.239558	0.249938	0.239612
Leucaena esculenta	Ratio of summer to total precipitation	7	5	2	1.61e-57	0.625	0.925	0.775	-6589.65	35156.2	-69971.6	61504.3	-20134.2	0	0	5	0	With one peak	0.874561	0.883957	0.893308	33.1871	0.691056	0.0119837	0.687866
Leucaena esculenta	Soil organic-carbon content (g/kg)	11	5	6	0.000532348	3.5	13.5	8.5	0.182999	-4.39633	1.36327	-0.142313	0.00472409	0	0	5	0	With one peak	6.98197	7.51923	8.0565	-4.43505	0.219906	0.193561	0.219893
Leucaena esculenta	Soil's pH value	6	4	2	0.00102481	5.25	7.75	6.5	-141.555	50.3601	-5.64642	0.189344	0	0	0	4	0	With one peak	6.57541	6.75398	6.93249	3.01627	0.328219	0.3149	0.328704
Leucaena esculenta	Spring precipitation (mm)	11	5	6	6.84e-06	10	210	110	-4.43406	0.0598426	0.000274231	-8.41129e-06	2.73826e-08	0	0	5	0	With one peak	68.9414	78.7762	88.6102	-10.6949	0.241842	0.151934	0.24192
Leucaena esculenta	Summer precipitation (mm)	11	4	7	0.0002916	50	1050	550	-6.13978	0.0392028	-8.43421e-05	4.47981e-08	0	0	0	4	0	With one peak	268.368	307.969	347.531	-20.2469	0.304162	0.0667071	0.305367
Leucaena esculenta	Summer precipitation balance	7	3	4	5.642e-15	1	13	7	1.04287	-0.46763	-0.0545176	0	0	0	0	3	0	Decreasing	1	1	1.56559	-45.2867	0.627316	0.0073776	0.544165
Leucaena esculenta	Summer/spring precipitation-balance	9	4	5	6.329e-77	5	85	45	4.71567	-0.533525	0.00446382	5.16809e-06	0	0	0	4	0	Decreasing	5	5	6.46916	-48.1636	0.896626	5.64103e-05	0.81037
Leucaena esculenta	Winter precipitation (mm)	9	3	6	1.42119e-96	50	850	450	6.16847	-0.0708428	6.77674e-05	0	0	0	0	3	0	Decreasing	50	50	63.1675	-48.3541	0.942446	6.21911e-06	0.876956
Lysiloma acapulcense	Annual dryness index	13	6	7	1.42e-11	1.5	13.5	7.5	-3.61265	-3.62779	2.21006	-0.410811	0.0307739	-0.000820303	0	6	0	With one peak	5.21022	5.68822	6.16575	-11.1187	0.250689	0.128829	0.251693
Lysiloma acapulcense	Average slope of the terrain (°)	11	4	7	4.911e-06	2.5	52.5	27.5	-0.7937	-0.100727	0.00298178	-6.03016e-05	0	0	0	4	0	Decreasing	2.5	2.5	7.19063	-40.6187	0.263507	0.0715716	0.20001
Lysiloma acapulcense	Cation exchange capacity of soil (cmolc/kg)	14	5	9	0.000709834	11	37	24	31.5031	-6.96106	0.471472	-0.0128313	0.000120025	0	0	5	0	With one peak	24.3681	25.6679	26.9683	1.41575	0.181155	0.174693	0.180814
Lysiloma acapulcense	Elevation above sea level (m)	12	5	7	0.425263	100	2300	1200	-2.62822	-0.000189064	-3.41835e-07	1.70503e-09	-7.57466e-13	0	0	5	0	With one peak	1343.64	1511.64	1680.67	6.52904	0.137971	0.122203	0.134609
Lysiloma acapulcense	Mean annual precipitation (mm)	7	4	3	5.83e-37	750	3750	2250	-8.83081	0.0203406	-1.34758e-05	2.22536e-09	0	0	0	4	0	With one peak	914.677	1004.8	1094.89	-38.5038	0.550562	0.00263182	0.551378
Lysiloma acapulcense	Mean annual temperature (°C)	15	5	10	0.647023	14.5	28.5	21.5	-234.104	41.7966	-2.8592	0.0880557	-0.00102916	0	0	5	0	With one peak	21.2261	22.196	23.1671	0	0.126185	0.127967	0.125507
Lysiloma acapulcense	Mean temperature in the coldest month (°C)	9	5	4	0.000190403	11	27	19	-41.1246	6.36983	-0.3883	0.0113762	-0.000144731	0	0	5	0	With one peak	17.6525	18.664	19.6752	0	0.239356	0.24853	0.239575
Lysiloma acapulcense	Mean temperature in the warmest month (°C)	8	5	3	0.00074355	17	31	24	-162.764	24.0513	-1.3821	0.0365696	-0.000376777	0	0	5	0	With one peak	23.6854	24.6679	25.6506	0	0.246172	0.251138	0.245954
Lysiloma acapulcense	Ratio of summer to total precipitation	7	5	2	1.41e-40	0.625	0.925	0.775	-2404.83	13147.4	-26873.1	24271.7	-8162.2	0	0	5	0	With one peak	0.859941	0.872245	0.884559	28.3136	0.494097	0.0653655	0.490135
Lysiloma acapulcense	Soil organic-carbon content (g/kg)	12	5	7	0.0076402	3.5	14.5	9	-1.28223	-2.40129	0.809574	-0.0869437	0.00286342	0	0	5	0	With one peak	6.62345	7.22854	7.83386	-10.6013	0.194126	0.128601	0.193831
Lysiloma acapulcense	Soil's pH value	13	5	8	0.1761	5.3	7.7	6.5	-1486.2	856.022	-185.203	17.8514	-0.6484	0	0	5	0	With one peak	6.0508	6.19985	6.34853	-6.31147	0.14849	0.132168	0.150013
Lysiloma acapulcense	Spring precipitation (mm)	11	4	7	0.00797075	10	210	110	-2.33885	0.0279844	-0.000267445	2.92451e-07	0	0	0	4	0	With one peak	44.0273	57.7974	71.563	-19.2185	0.16795	0.10838	0.168167
Lysiloma acapulcense	Summer precipitation (mm)	10	6	4	6.299e-25	150	1050	600	0.392686	-0.0778834	0.000493307	-1.13099e-06	1.06653e-09	-3.56298e-13	0	6	0	With one peak	375.355	409.655	443.946	-17.3394	0.346612	0.0741386	0.346955
Lysiloma acapulcense	Summer precipitation balance	13	5	8	1.038e-49	1.5	13.5	7.5	-2.93274	2.98413	-1.0938	0.115662	-0.00389302	0	0	5	0	With one peak	1.60469	1.87462	2.1444	-44.63	0.375524	0.00368061	0.376331
Lysiloma acapulcense	Summer/spring precipitation-balance	11	4	7	5.157e-148	5	105	55	2.35628	-0.338475	0.00583959	-3.41159e-05	0	0	0	4	0	Decreasing	5	5	7.43578	-47.5642	0.691178	0.0137738	0.537008
Lysiloma acapulcense	Winter precipitation (mm)	9	4	5	1.98601e-186	50	850	450	3.53412	-0.0431788	5.66978e-05	-2.17722e-08	0	0	0	4	0	Decreasing	50	50	67.4728	-47.8159	0.819684	0.00166042	0.705195
Olneya tesota	Annual dryness index	8	4	4	1.158e-07	15	85	50	1.78622	-0.161304	0.00212935	-1.41527e-05	0	0	0	4	0	Decreasing	15	15	19.8106	-43.1277	0.449671	0.0615317	0.335445
Olneya tesota	Average slope of the terrain (°)	8	3	5	6.255e-37	2.5	37.5	20	1.39128	-0.395075	0.00662112	0	0	0	0	3	0	Decreasing	2.5	2.5	3.99053	-45.7413	0.609444	0.0205976	0.480051
Olneya tesota	Cation exchange capacity of soil (cmolc/kg)	8	4	4	0.004104	7.5	42.5	25	-6.33452	0.808375	-0.0355743	0.000412486	0	0	0	4	0	With one peak	13.6131	15.5878	17.5603	-21.2563	0.292775	0.128532	0.29412
Olneya tesota	Mean annual precipitation (mm)	12	4	8	0.9445	75	625	350	-4.17674	0.0246874	-7.10179e-05	4.94356e-08	0	0	0	4	0	With one peak	189.955	228.173	266.345	-15.21	0.153042	0.107524	0.153774
Olneya tesota	Mean annual temperature (°C)	7	3	4	0.3722	18.5	24.5	21.5	-141.148	13.1766	-0.309514	0	0	0	0	3	0	With one peak	20.8525	21.286	21.7194	0	0.275315	0.284175	0.275316
Olneya tesota	Mean temperature in the coldest month (°C)	8	3	5	0.756	10.5	17.5	14	-81.6794	16.4006	-1.09849	0.0239896	0	0	0	4	1	With one peak	12.3975	13.0077	13.6165	-5.47857	0.18574	0.175309	0.187429
Olneya tesota	Mean temperature in the warmest month (°C)	9	4	5	0.02785	24.5	32.5	28.5	237.903	-32.7801	1.39792	-0.019025	0	0	0	4	0	With one peak	29.0865	29.5487	30.0112	7.33125	0.260813	0.217995	0.260072
Olneya tesota	Ratio of summer to total precipitation	11	4	7	0.0528	0.275	0.775	0.525	13.7159	-126.849	280.303	-185.48	0	0	0	4	0	With one peak	0.637425	0.664336	0.691286	22.485	0.21603	0.0786368	0.214773
Olneya tesota	Soil organic-carbon content (g/kg)	8	4	4	0.0226	0.5	7.5	4	-3.77813	2.40662	-0.585173	0.0321378	0	0	0	4	0	With one peak	2.19136	2.62321	3.05464	-13.5051	0.273645	0.188834	0.274697
Olneya tesota	Soil's pH value	11	4	7	0.7217	7.45	8.45	7.95	1336.73	-600.819	87.4745	-4.16019	0	0	0	4	0	With one peak	7.93342	8.00069	7.93342	-1.658	0.178656	0.182128	0.178656
Olneya tesota	Spring precipitation (mm)	9	3	6	1.856e-37	5	85	45	5.97705	-0.68986	0.00663741	0	0	0	0	3	0	Decreasing	5	5	6.32217	-48.3473	0.936653	8.93152e-06	0.867718
Olneya tesota	Summer precipitation (mm)	7	3	4	0.2124	25	325	175	-2.54497	0.0386551	-0.000272374	4.55679e-07	0	0	0	4	1	With one peak	71.6509	92.3723	113.063	-20.6457	0.267763	0.157147	0.269389
Olneya tesota	Summer precipitation balance	11	5	6	3.324e-16	5	105	55	-4.49542	0.63196	-0.0275607	0.000365339	-1.53307e-06	0	0	5	0	With one peak	13.694	16.2229	18.7456	-36.2544	0.468682	0.00173669	0.470913
Olneya tesota	Summer/spring precipitation-balance	9	4	5	3.324e-16	5	85	45	-3.18552	0.261107	-0.00817044	5.86648e-05	0	0	0	4	0	With one peak	16.7252	20.5088	24.2881	-25.8899	0.303746	0.0669172	0.30512
Olneya tesota	Winter precipitation (mm)	10	4	6	0.8129	35	125	80	-8.20761	0.262288	-0.00306541	9.63666e-06	0	0	0	4	0	With one peak	53.1858	59.4451	65.7033	-15.8852	0.185575	0.129065	0.186293
Prosopis laevigata	Annual dryness index	12	5	7	3.6e-92	2.5	57.5	30	-6.95089	2.00498	-0.167371	0.0041756	-3.24698e-05	0	0	5	0	With one peak	7.33514	8.40039	9.4648	-37.3367	0.575567	1.67888e-05	0.577418
Prosopis laevigata	Average slope of the terrain (°)	10	5	5	8.264e-103	2.5	47.5	25	2.12938	-0.78206	0.0466596	-0.00124489	1.12152e-05	0	0	5	0	Decreasing	2.5	2.5	4.05808	-46.5376	0.609888	0.0345429	0.411918
Prosopis laevigata	Cation exchange capacity of soil (cmolc/kg)	7	5	2	1.16e-28	17.5	47.5	32.5	-27.2441	1.5095	0.0374465	-0.00319033	4.08408e-05	0	0	5	0	With one peak	23.2855	24.5183	25.7507	-22.4976	0.484049	0.0700497	0.484826
Prosopis laevigata	Elevation above sea level (m)	14	6	8	0.015735	100	2700	1400	-3.15102	0.00690264	-2.09303e-05	2.16174e-08	-8.62511e-12	1.1332e-15	0	6	0	With one peak	1646.55	1795.44	1945.16	9.48266	0.152926	0.0968957	0.149526
Prosopis laevigata	Mean annual precipitation (mm)	15	6	9	0.000216108	150	1450	800	-18.7498	0.108656	-0.00026838	3.29453e-07	-2.02788e-10	4.87431e-14	0	6	0	With one peak	472.865	540.299	607.447	-14.8117	0.177616	0.119438	0.180712
Prosopis laevigata	Mean annual temperature (°C)	8	4	4	8.69e-08	15	29	22	-388.524	72.2735	-4.97397	0.149774	-0.00166945	0	0	5	1	With one peak	16.63	17.5028	18.3685	-25.9392	0.258572	0.100756	0.267377
Prosopis laevigata	Mean temperature in the coldest month (°C)	9	5	4	3.33e-11	11	27	19	-142.875	32.8406	-2.75675	0.0993699	-0.00130665	0	0	5	0	With one peak	12.3332	13.1582	13.9779	-31.3881	0.272062	0.0576033	0.279184
Prosopis laevigata	Mean temperature in the warmest month (°C)	9	5	4	4.44e-05	17	33	25	-432.161	68.9918	-4.09321	0.106718	-0.0010338	0	0	5	0	With one peak	19.7693	20.8586	21.9365	-19.1467	0.208133	0.121497	0.217335
Prosopis laevigata	Ratio of summer to total precipitation	9	6	3	3.25e-28	0.575	0.975	0.775	491.291	-3124.58	8085.84	-10950.5	7830.31	-2344.61	0	6	0	With one peak	0.837117	0.852969	0.868846	15.5293	0.382512	0.152509	0.380021
Prosopis laevigata	Soil organic-carbon content (g/kg)	9	5	4	4.61e-28	3	19	11	-9.53819	4.25833	-0.636205	0.0332783	-0.00057801	0	0	5	0	With one peak	4.66028	5.23877	5.81655	-32.3966	0.397757	0.020909	0.399759
Prosopis laevigata	Soil's pH value	6	5	1	1.31e-11	5.75	8.25	7	1319.25	-754.468	158.304	-14.4788	0.487487	0	0	5	0	With one peak	7.25023	7.40399	7.55774	10.0094	0.380778	0.292422	0.380706
Prosopis laevigata	Spring precipitation (mm)	9	6	3	9.17e-06	10	170	90	-1.68739	-0.084089	0.00385475	-5.32762e-05	2.78575e-07	-4.97573e-10	0	6	0	With one peak	57.4041	66.9907	76.5806	-8.38712	0.235937	0.177838	0.235608
Prosopis laevigata	Summer precipitation (mm)	11	5	6	0.00593	25	525	275	-9.04239	0.126982	-0.000725489	1.68845e-06	-1.41636e-09	0	0	5	0	With one peak	134.808	165.101	195.138	-15.9724	0.191556	0.122021	0.198344
Prosopis laevigata	Summer precipitation balance	11	4	7	7.316e-72	1	21	11	1.07359	-0.348444	-0.119978	0.00582379	0	0	0	4	0	Decreasing	1	1	1.53273	-47.3364	0.648167	7.29884e-05	0.56921
Prosopis laevigata	Summer/spring precipitation-balance	8	4	4	1.828e-94	2.5	37.5	20	2.14475	-0.696995	0.0338177	-0.000625289	0	0	0	4	0	Decreasing	2.5	2.5	3.88307	-46.0484	0.646537	0.0366014	0.477907
Prosopis laevigata	Winter precipitation (mm)	12	5	7	2.32407e-41	10	230	120	-4.33457	0.250489	-0.00497187	3.14684e-05	-6.47942e-08	0	0	5	0	With one peak	30.4762	36.6741	42.862	-35.0627	0.381392	0.00717956	0.383916
Quercus acutifolia	Annual dryness index	8	4	4	0.000261974	1.5	8.5	5	-12.0774	6.57749	-1.18715	0.0618782	0	0	0	4	0	With one peak	3.65192	4.0574	4.4623	-7.68149	0.294078	0.243437	0.295833
Quercus acutifolia	Average slope of the terrain (°)	9	3	6	0.7685	2.5	42.5	22.5	-4.07138	0.230495	-0.00502792	0	0	0	0	3	0	With one peak	19.7262	22.9215	26.1168	0	0.185265	0.192999	0.185264
Quercus acutifolia	Mean annual precipitation (mm)	6	5	1	9.71e-10	750	3250	2000	-19.7981	0.0423883	-2.95444e-05	7.62073e-09	-6.45774e-13	0	0	5	0	With one peak	1089.74	1196.09	1302.32	-27.9072	0.56477	0.0713868	0.567494
Quercus acutifolia	Mean annual temperature (°C)	7	3	4	0.337259	13	25	19	-28.1796	2.67264	-0.0656803	0	0	0	0	3	0	With one peak	19.4448	20.3458	21.2468	3.70701	0.260298	0.247859	0.260298
Quercus acutifolia	Mean temperature in the warmest month (°C)	7	3	4	0.25411	15	27	21	-35.5002	3.1059	-0.0698213	0	0	0	0	3	0	With one peak	21.3566	22.2418	23.127	2.9719	0.266107	0.255893	0.266107
Quercus acutifolia	Ratio of summer to total precipitation	10	4	6	0.327739	0.73	0.91	0.82	1958.22	-7292.14	8991.6	-3676.45	0	0	0	4	0	With one peak	0.864259	0.874101	0.883956	24.5885	0.232303	0.0791555	0.231024
Quercus acutifolia	Soil organic-carbon content (g/kg)	10	4	6	0.0011883	5	23	14	-19.8545	4.63267	-0.347031	0.00754886	0	0	0	4	0	With one peak	9.074	9.82342	10.572	-19.0443	0.320541	0.0910364	0.321957
Quercus acutifolia	Soil's pH value	7	4	3	0.0416819	5.3	6.5	5.9	-1026.7	483.011	-75.0135	3.83271	0	0	0	4	0	With one peak	5.69456	5.77937	5.86412	-2.99021	0.280108	0.269364	0.281071
Quercus acutifolia	Summer precipitation (mm)	10	4	6	0.004777	250	1150	700	-10.676	0.049169	-7.5831e-05	3.2257e-08	0	0	0	4	0	With one peak	413.334	458.109	502.836	-21.9071	0.263033	0.0870071	0.264181
Quercus acutifolia	Summer precipitation balance	6	3	3	0.1299	1.25	3.75	2.5	-6.99136	5.51333	-1.2422	0	0	0	0	3	0	With one peak	2.01615	2.21919	2.42222	-3.11124	0.283938	0.274529	0.283938
Quercus acutifolia	Summer/spring precipitation-balance	6	4	2	3.1e-11	2.5	27.5	15	1.31178	-0.377254	0.00844854	-0.000116553	0	0	0	4	0	Decreasing	2.5	2.5	4.0255	-43.898	0.603394	0.0552281	0.480621
Quercus acutifolia	Winter precipitation (mm)	10	4	6	4.55554e-07	25	475	250	-0.684915	0.0252903	-0.000345388	5.80752e-07	0	0	0	4	0	Decreasing	29.9621	40.8124	51.6604	-44.0755	0.444823	0.00103236	0.445193
Vitex gaumeri	Annual dryness index	7	5	2	2.12e-06	3.5	9.5	6.5	197.549	-147.339	38.1487	-4.14281	0.160453	0	0	5	0	With one peak	6.22077	6.43666	6.65256	0	0.561084	0.581444	0.561025
Vitex gaumeri	Average slope of the terrain (°)	9	3	6	6.699e-38	1	17	9	2.76169	-1.67199	0.0760359	0	0	0	0	3	0	Decreasing	1	1	1.39299	-47.5438	0.762374	0.00217763	0.641106
Vitex gaumeri	Cation exchange capacity of soil (cmolc/kg)	8	5	3	0.00825446	17.5	52.5	35	51.4041	-7.90346	0.388814	-0.00775858	5.40091e-05	0	0	5	0	With one peak	34.4449	36.0892	37.7334	0	0.362321	0.372547	0.362401
Vitex gaumeri	Elevation above sea level (m)	8	3	5	3.23e-17	50	750	400	2.77077	-0.0332237	3.12513e-05	0	0	0	0	3	0	Decreasing	50	50	69.8294	-47.1672	0.766333	0.00399591	0.646382
Vitex gaumeri	Mean annual precipitation (mm)	9	5	4	4.21e-08	700	2300	1500	135.797	-0.533415	0.000713429	-3.91474e-07	7.41798e-11	0	0	5	0	With one peak	1163.01	1203.42	1243.85	-16.0093	0.574943	0.00816641	0.573812
Vitex gaumeri	Mean annual temperature (°C)	8	5	3	2.01e-28	23.25	26.75	25	61965.2	-7490.38	301.375	-4.03643	0	0	0	4	-1	With one peak	25.7054	25.8057	25.9085	20.1529	0.682475	0.0143376	0.679395
Vitex gaumeri	Mean temperature in the warmest month (°C)	10	4	6	0.0137857	24.75	29.25	27	12864.2	-1447.82	54.1729	-0.674072	0	0	0	4	0	With one peak	27.9217	28.0872	28.2543	20.4831	0.364885	0.0616529	0.363119
Vitex gaumeri	Ratio of summer to total precipitation	7	5	2	7.64e-06	0.575	0.875	0.725	2591.55	-15720.5	35176.1	-34450.9	12466.2	0	0	5	0	With one peak	0.674759	0.687296	0.699834	-8.3886	0.477061	0.322678	0.476882
Vitex gaumeri	Soil organic-carbon content (g/kg)	10	3	7	0.610932	7.5	52.5	30	-1.1154	-0.014638	-0.000883672	0	0	0	0	3	0	Decreasing	7.5	7.5	12.8941	-38.013	0.218421	0.0870781	0.189838
Vitex gaumeri	Soil's pH value	8	4	4	0.00122097	6.1	7.5	6.8	5519.04	-2454.8	362.177	-17.7363	0	0	0	4	0	With one peak	7.19511	7.24959	7.30412	28.2225	0.427929	0.0330965	0.426488
Vitex gaumeri	Spring precipitation (mm)	7	4	3	0.000696464	50	170	110	4.72888	-0.394932	0.00499978	-1.74244e-05	0	0	0	4	0	With one peak	129.55	135.562	141.58	16.292	0.399503	0.196516	0.397643
Vitex gaumeri	Summer precipitation (mm)	5	4	1	7.629e-05	275	475	375	-179.981	1.57475	-0.0044762	4.09809e-06	0	0	0	4	0	With one peak	288.553	297.212	305.865	-34.5673	0.543836	0.0569968	0.545173
Vitex gaumeri	Summer precipitation balance	8	4	4	0.0003637	1.5	2.9	2.2	-153.737	231.927	-113.465	17.7262	0	0	0	4	0	With one peak	1.64364	1.69639	1.7491	-32.2075	0.412866	0.0194865	0.41415
Vitex gaumeri	Summer/spring precipitation-balance	9	4	5	0.00036371	1.75	5.75	3.75	-28.586	29.8049	-9.75389	0.929263	0	0	0	4	0	With one peak	2.11989	2.25367	2.38737	-34.0657	0.405275	0.00684262	0.406367
Vitex gaumeri	Winter precipitation (mm)	11	4	7	0.0184015	75	575	325	-15.71	0.188007	-0.000699193	7.07119e-07	0	0	0	4	0	With one peak	172.71	188.146	203.57	-24.286	0.388788	0.0149817	0.39005

## Sheet: S1c Limits for symmetry
Variable	Species	Horizontal minimum	Horizontal maximum	Mode	Truncated variable?	Required for symmetry	Hypothetically needed minimum or maximum	Expansion possible?	Expansion factor required for symmetry
Annual dryness index	Acacia dolichostachya	4.5	11.5	6.3865	Yes, cannot be negative	Expand below to	1.273	Yes	2.71058
Annual dryness index	Acacia gaumeri	5.5	12.5	6.59639	Yes, cannot be negative	Expand below to	0.69279	Yes	5.38456
Annual dryness index	Acacia riparia	3	15	7.16222	Yes, cannot be negative	Expand below to	-0.675558	No	Not possible
Annual dryness index	Chloroleucon mangense	3	27	7.34537	Yes, cannot be negative	Expand below to	-12.3093	No	Not possible
Annual dryness index	Inga pavoniana	1.5	7.5	2.64464	Yes, cannot be negative	Expand below to	-2.21073	No	Not possible
Annual dryness index	Inga punctata	1.75	7.75	3.05693	Yes, cannot be negative	Expand below to	-1.63614	No	Not possible
Annual dryness index	Leucaena esculenta	1	21	6.48053	Yes, cannot be negative	Expand below to	-8.03893	No	Not possible
Annual dryness index	Lysiloma acapulcense	1.5	13.5	5.68822	Yes, cannot be negative	Expand below to	-2.12355	No	Not possible
Annual dryness index	Olneya tesota	15	85	15	Yes, cannot be negative	Expand below to	-55	No	Not possible
Annual dryness index	Prosopis laevigata	2.5	57.5	8.40039	Yes, cannot be negative	Expand below to	-40.6992	No	Not possible
Annual dryness index	Quercus acutifolia	1.5	8.5	4.0574	Yes, cannot be negative	Expand below to	-0.385195	No	Not possible
Annual dryness index	Vitex gaumeri	3.5	9.5	6.43666	Yes, cannot be negative	Midpoint in highest-probability interval	Not applicable	Not necessary	1
Average slope of the terrain (°)	Acacia dolichostachya	0.5	10.5	0.5	Yes, cannot be negative	Expand below to	-9.5	No	Not possible
Average slope of the terrain (°)	Acacia gaumeri	1	15	1	Yes, cannot be negative	Expand below to	-13	No	Not possible
Average slope of the terrain (°)	Acacia riparia	2.5	32.5	2.5	Yes, cannot be negative	Expand below to	-27.5	No	Not possible
Average slope of the terrain (°)	Chloroleucon mangense	2.5	42.5	2.5	Yes, cannot be negative	Expand below to	-37.5	No	Not possible
Average slope of the terrain (°)	Inga pavoniana	2.5	37.5	2.5	Yes, cannot be negative	Expand below to	-32.5	No	Not possible
Average slope of the terrain (°)	Inga punctata	2.5	62.5	2.5	Yes, cannot be negative	Expand below to	-57.5	No	Not possible
Average slope of the terrain (°)	Leucaena esculenta	2.5	52.5	2.5	Yes, cannot be negative	Expand below to	-47.5	No	Not possible
Average slope of the terrain (°)	Lysiloma acapulcense	2.5	52.5	2.5	Yes, cannot be negative	Expand below to	-47.5	No	Not possible
Average slope of the terrain (°)	Olneya tesota	2.5	37.5	2.5	Yes, cannot be negative	Expand below to	-32.5	No	Not possible
Average slope of the terrain (°)	Prosopis laevigata	2.5	47.5	2.5	Yes, cannot be negative	Expand below to	-42.5	No	Not possible
Average slope of the terrain (°)	Quercus acutifolia	2.5	42.5	22.9215	Yes, cannot be negative	Midpoint in highest-probability interval	Not applicable	Not necessary	1
Average slope of the terrain (°)	Vitex gaumeri	1	17	1	Yes, cannot be negative	Expand below to	-15	No	Not possible
Cation exchange capacity of soil (cmolc/kg)	Acacia dolichostachya	22.5	57.5	38.2639	Yes, cannot be negative	Midpoint in highest-probability interval	Not applicable	Not necessary	1
Cation exchange capacity of soil (cmolc/kg)	Acacia gaumeri	17.5	57.5	32.7437	Yes, cannot be negative	Expand below to	7.98747	Yes	1.62403
Cation exchange capacity of soil (cmolc/kg)	Acacia riparia	12.5	37.5	25.629	Yes, cannot be negative	Midpoint in highest-probability interval	Not applicable	Not necessary	1
Cation exchange capacity of soil (cmolc/kg)	Chloroleucon mangense	12.5	47.5	16.4417	Yes, cannot be negative	Expand below to	-14.6166	No	Not possible
Cation exchange capacity of soil (cmolc/kg)	Inga pavoniana	12.5	37.5	21.985	Yes, cannot be negative	Expand below to	6.46999	Yes	1.63574
Cation exchange capacity of soil (cmolc/kg)	Inga punctata	12.5	37.5	20.7055	Yes, cannot be negative	Expand below to	3.91104	Yes	2.04673
Cation exchange capacity of soil (cmolc/kg)	Leucaena esculenta	12.5	37.5	25.8548	Yes, cannot be negative	Midpoint in highest-probability interval	Not applicable	Not necessary	1
Cation exchange capacity of soil (cmolc/kg)	Lysiloma acapulcense	11	37	25.6679	Yes, cannot be negative	Expand above to	40.3358	Yes	1.29437
Cation exchange capacity of soil (cmolc/kg)	Olneya tesota	7.5	42.5	15.5878	Yes, cannot be negative	Expand below to	-11.3244	No	Not possible
Cation exchange capacity of soil (cmolc/kg)	Prosopis laevigata	17.5	47.5	24.5183	Yes, cannot be negative	Expand below to	1.53668	Yes	3.27451
Cation exchange capacity of soil (cmolc/kg)	Vitex gaumeri	17.5	52.5	36.0892	Yes, cannot be negative	Midpoint in highest-probability interval	Not applicable	Not necessary	1
Elevation above sea level (m)	Acacia dolichostachya	25	375	25	Yes, cannot be negative	Expand below to	-325	No	Not possible
Elevation above sea level (m)	Acacia gaumeri	25	325	25	Yes, cannot be negative	Expand below to	-275	No	Not possible
Elevation above sea level (m)	Acacia riparia	100	1700	100	Yes, cannot be negative	Expand below to	-1500	No	Not possible
Elevation above sea level (m)	Chloroleucon mangense	50	1250	50	Yes, cannot be negative	Expand below to	-1150	No	Not possible
Elevation above sea level (m)	Inga pavoniana	100	1900	100	Yes, cannot be negative	Expand below to	-1700	No	Not possible
Elevation above sea level (m)	Inga punctata	100	1500	100	Yes, cannot be negative	Expand below to	-1300	No	Not possible
Elevation above sea level (m)	Leucaena esculenta	100	2500	1492.93	Yes, cannot be negative	Expand above to	2885.85	Yes	1.38314
Elevation above sea level (m)	Lysiloma acapulcense	100	2300	1511.64	Yes, cannot be negative	Expand above to	2923.29	Yes	1.79062
Elevation above sea level (m)	Prosopis laevigata	100	2700	1795.44	Yes, cannot be negative	Expand above to	3490.89	Yes	1.87434
Elevation above sea level (m)	Vitex gaumeri	50	750	50	Yes, cannot be negative	Expand below to	-650	No	Not possible
Mean annual precipitation (mm)	Acacia dolichostachya	650	1450	1174.41	Yes, cannot be negative	Expand above to	1698.82	Yes	1.90286
Mean annual precipitation (mm)	Acacia gaumeri	650	1350	1134.63	Yes, cannot be negative	Expand above to	1619.26	Yes	2.25025
Mean annual precipitation (mm)	Acacia riparia	500	2700	938.468	Yes, cannot be negative	Expand below to	-823.064	No	Not possible
Mean annual precipitation (mm)	Chloroleucon mangense	300	2500	932.786	Yes, cannot be negative	Expand below to	-634.428	No	Not possible
Mean annual precipitation (mm)	Inga pavoniana	750	4250	2512.37	Yes, cannot be negative	Midpoint in highest-probability interval	Not applicable	Not necessary	1
Mean annual precipitation (mm)	Inga punctata	750	4250	2082.93	Yes, cannot be negative	Expand below to	-84.1416	No	Not possible
Mean annual precipitation (mm)	Leucaena esculenta	250	3750	809.479	Yes, cannot be negative	Expand below to	-2131.04	No	Not possible
Mean annual precipitation (mm)	Lysiloma acapulcense	750	3750	1004.8	Yes, cannot be negative	Expand below to	-1740.4	No	Not possible
Mean annual precipitation (mm)	Olneya tesota	75	625	228.173	Yes, cannot be negative	Expand below to	-168.654	No	Not possible
Mean annual precipitation (mm)	Prosopis laevigata	150	1450	540.299	Yes, cannot be negative	Expand below to	-369.401	No	Not possible
Mean annual precipitation (mm)	Quercus acutifolia	750	3250	1196.09	Yes, cannot be negative	Expand below to	-857.814	No	Not possible
Mean annual precipitation (mm)	Vitex gaumeri	700	2300	1203.42	Yes, cannot be negative	Expand below to	106.845	Yes	2.17824
Mean annual temperature (°C)	Acacia dolichostachya	24.9	26.5	25.7304	No	Midpoint in highest-probability interval	Not applicable	Not necessary	1
Mean annual temperature (°C)	Acacia gaumeri	25.3	26.7	≥ 26.70	No	Expand above to	Unknown	Yes	Division by 0
Mean annual temperature (°C)	Acacia riparia	17.5	27.5	26.0203	No	Expand above to	34.5407	Yes	5.75825
Mean annual temperature (°C)	Chloroleucon mangense	19.5	28.5	26.0069	No	Expand above to	32.5138	Yes	2.60996
Mean annual temperature (°C)	Inga pavoniana	19.5	27.5	24.9508	No	Expand above to	30.4016	Yes	2.13821
Mean annual temperature (°C)	Inga punctata	17.5	27.5	24.4452	No	Expand above to	31.3904	Yes	2.27353
Mean annual temperature (°C)	Leucaena esculenta	13	27	20.8666	No	Midpoint in highest-probability interval	Not applicable	Not necessary	1
Mean annual temperature (°C)	Lysiloma acapulcense	14.5	28.5	22.196	No	Midpoint in highest-probability interval	Not applicable	Not necessary	1
Mean annual temperature (°C)	Olneya tesota	18.5	24.5	21.286	No	Midpoint in highest-probability interval	Not applicable	Not necessary	1
Mean annual temperature (°C)	Prosopis laevigata	15	29	17.5028	No	Expand below to	6.00556	Yes	4.59378
Mean annual temperature (°C)	Quercus acutifolia	13	25	20.3458	No	Expand above to	27.6916	Yes	1.57833
Mean annual temperature (°C)	Vitex gaumeri	23.25	26.75	25.8057	No	Expand above to	28.3614	Yes	2.70638
Mean temperature in the coldest month (°C)	Acacia gaumeri	22.1	23.7	≥ 23.70	No	Expand above to	Unknown	Yes	Division by 0
Mean temperature in the coldest month (°C)	Acacia riparia	15	27	22.5202	No	Expand above to	30.0403	Yes	1.67866
Mean temperature in the coldest month (°C)	Chloroleucon mangense	13	27	23.8428	No	Expand above to	34.6856	Yes	3.43431
Mean temperature in the coldest month (°C)	Inga pavoniana	15	27	21.2837	No	Midpoint in highest-probability interval	Not applicable	Not necessary	1
Mean temperature in the coldest month (°C)	Inga punctata	13	27	21.4712	No	Expand above to	29.9423	Yes	1.53218
Mean temperature in the coldest month (°C)	Leucaena esculenta	11	25	18.2299	No	Midpoint in highest-probability interval	Not applicable	Not necessary	1
Mean temperature in the coldest month (°C)	Lysiloma acapulcense	11	27	18.664	No	Midpoint in highest-probability interval	Not applicable	Not necessary	1
Mean temperature in the coldest month (°C)	Olneya tesota	10.5	17.5	13.0077	No	Expand below to	8.5154	Yes	1.7914
Mean temperature in the coldest month (°C)	Prosopis laevigata	11	27	13.1582	No	Expand below to	-0.683681	Yes	6.41373
Mean temperature in the warmest month (°C)	Acacia dolichostachya	27.3	29.1	27.9094	No	Expand below to	26.7188	Yes	1.95372
Mean temperature in the warmest month (°C)	Acacia riparia	21	31	28.3959	No	Expand above to	35.7917	Yes	2.84004
Mean temperature in the warmest month (°C)	Chloroleucon mangense	22.5	30.5	28.2536	No	Expand above to	34.0072	Yes	2.56125
Mean temperature in the warmest month (°C)	Inga pavoniana	22.5	29.5	27.5904	No	Expand above to	32.6808	Yes	2.66568
Mean temperature in the warmest month (°C)	Inga punctata	20.5	29.5	27.4904	No	Expand above to	34.4808	Yes	3.47855
Mean temperature in the warmest month (°C)	Leucaena esculenta	17	31	23.7814	No	Midpoint in highest-probability interval	Not applicable	Not necessary	1
Mean temperature in the warmest month (°C)	Lysiloma acapulcense	17	31	24.6679	No	Midpoint in highest-probability interval	Not applicable	Not necessary	1
Mean temperature in the warmest month (°C)	Olneya tesota	24.5	32.5	29.5487	No	Expand above to	34.5974	Yes	1.71067
Mean temperature in the warmest month (°C)	Prosopis laevigata	17	33	20.8586	No	Expand below to	8.71726	Yes	3.14655
Mean temperature in the warmest month (°C)	Quercus acutifolia	15	27	22.2418	No	Expand above to	29.4836	Yes	1.52198
Mean temperature in the warmest month (°C)	Vitex gaumeri	24.75	29.25	28.0872	No	Expand above to	31.4244	Yes	2.87002
Ratio of summer to total precipitation	Acacia dolichostachya	0.59	0.77	0.672944	Yes, cannot be > 1	Midpoint in highest-probability interval	Not applicable	Not necessary	1
Ratio of summer to total precipitation	Acacia gaumeri	0.59	0.79	0.711417	Yes, cannot be > 1	Expand above to	0.832834	Yes	1.54507
Ratio of summer to total precipitation	Acacia riparia	0.575	0.925	0.829087	Yes, cannot be > 1	Expand above to	1.08317	No	Not possible
Ratio of summer to total precipitation	Chloroleucon mangense	0.575	0.925	0.817574	Yes, cannot be > 1	Expand above to	1.06015	No	Not possible
Ratio of summer to total precipitation	Inga pavoniana	0.525	0.925	0.675615	Yes, cannot be > 1	Expand below to	0.426229	Yes	1.65578
Ratio of summer to total precipitation	Inga punctata	0.475	0.925	0.699488	Yes, cannot be > 1	Midpoint in highest-probability interval	Not applicable	Not necessary	1
Ratio of summer to total precipitation	Leucaena esculenta	0.625	0.925	0.883957	Yes, cannot be > 1	Expand above to	1.14291	No	Not possible
Ratio of summer to total precipitation	Lysiloma acapulcense	0.625	0.925	0.872245	Yes, cannot be > 1	Expand above to	1.11949	No	Not possible
Ratio of summer to total precipitation	Olneya tesota	0.275	0.775	0.664336	Yes, cannot be > 1	Expand above to	1.05367	No	Not possible
Ratio of summer to total precipitation	Prosopis laevigata	0.575	0.975	0.852969	Yes, cannot be > 1	Expand above to	1.13094	No	Not possible
Ratio of summer to total precipitation	Quercus acutifolia	0.73	0.91	0.874101	Yes, cannot be > 1	Expand above to	1.0182	No	Not possible
Ratio of summer to total precipitation	Vitex gaumeri	0.575	0.875	0.687296	Yes, cannot be > 1	Expand below to	0.499592	Yes	1.67151
Soil organic-carbon content (g/kg)	Acacia dolichostachya	5	95	5	Yes, cannot be negative	Expand below to	-85	No	Not possible
Soil organic-carbon content (g/kg)	Acacia gaumeri	7.5	42.5	7.5	Yes, cannot be negative	Expand below to	-27.5	No	Not possible
Soil organic-carbon content (g/kg)	Acacia riparia	2.5	37.5	7.19425	Yes, cannot be negative	Expand below to	-23.1115	No	Not possible
Soil organic-carbon content (g/kg)	Chloroleucon mangense	2.5	57.5	2.5	Yes, cannot be negative	Expand below to	-52.5	No	Not possible
Soil organic-carbon content (g/kg)	Inga pavoniana	2.5	37.5	7.72825	Yes, cannot be negative	Expand below to	-22.0435	No	Not possible
Soil organic-carbon content (g/kg)	Inga punctata	5	65	5	Yes, cannot be negative	Expand below to	-55	No	Not possible
Soil organic-carbon content (g/kg)	Leucaena esculenta	3.5	13.5	7.51923	Yes, cannot be negative	Expand below to	1.53846	Yes	1.48804
Soil organic-carbon content (g/kg)	Lysiloma acapulcense	3.5	14.5	7.22854	Yes, cannot be negative	Expand below to	-0.0429172	No	Not possible
Soil organic-carbon content (g/kg)	Olneya tesota	0.5	7.5	2.62321	Yes, cannot be negative	Expand below to	-2.25358	No	Not possible
Soil organic-carbon content (g/kg)	Prosopis laevigata	3	19	5.23877	Yes, cannot be negative	Expand below to	-8.52246	No	Not possible
Soil organic-carbon content (g/kg)	Quercus acutifolia	5	23	9.82342	Yes, cannot be negative	Expand below to	-3.35316	No	Not possible
Soil organic-carbon content (g/kg)	Vitex gaumeri	7.5	52.5	7.5	Yes, cannot be negative	Expand below to	-37.5	No	Not possible
Soil's pH value	Acacia dolichostachya	6.7	8.1	7.33371	No	Expand below to	6.56742	Yes	1.20921
Soil's pH value	Acacia gaumeri	6.5	8.4	7.27927	No	Expand below to	6.15854	Yes	1.43818
Soil's pH value	Acacia riparia	5.25	7.75	6.88335	No	Expand above to	8.5167	Yes	1.88467
Soil's pH value	Chloroleucon mangense	5.7	8.1	6.75021	No	Midpoint in highest-probability interval	Not applicable	Not necessary	1
Soil's pH value	Inga pavoniana	5.3	6.5	5.99239	No	Midpoint in highest-probability interval	Not applicable	Not necessary	1
Soil's pH value	Inga punctata	5.3	7.7	5.80091	No	Expand below to	3.90182	Yes	3.79128
Soil's pH value	Leucaena esculenta	5.25	7.75	6.75398	No	Expand above to	8.25796	Yes	1.51
Soil's pH value	Lysiloma acapulcense	5.3	7.7	6.19985	No	Expand below to	4.6997	Yes	1.66711
Soil's pH value	Olneya tesota	7.45	8.45	8.00069	No	Expand below to	7.55138	Yes	0.815904
Soil's pH value	Prosopis laevigata	5.75	8.25	7.40399	No	Expand above to	9.05797	Yes	1.95504
Soil's pH value	Quercus acutifolia	5.3	6.5	5.77937	No	Expand below to	5.05874	Yes	1.50328
Soil's pH value	Vitex gaumeri	6.1	7.5	7.24959	No	Expand above to	8.39918	Yes	4.59083
Spring precipitation (mm)	Acacia dolichostachya	50	170	137.615	Yes, cannot be negative	Expand above to	225.23	Yes	2.70542
Spring precipitation (mm)	Acacia riparia	10	230	27.3246	Yes, cannot be negative	Expand below to	-175.351	No	Not possible
Spring precipitation (mm)	Chloroleucon mangense	10	170	10	Yes, cannot be negative	Expand below to	-150	No	Not possible
Spring precipitation (mm)	Inga pavoniana	50	750	189.267	Yes, cannot be negative	Expand below to	-371.466	No	Not possible
Spring precipitation (mm)	Inga punctata	50	650	160.091	Yes, cannot be negative	Expand below to	-329.818	No	Not possible
Spring precipitation (mm)	Leucaena esculenta	10	210	78.7762	Yes, cannot be negative	Expand below to	-52.4476	No	Not possible
Spring precipitation (mm)	Lysiloma acapulcense	10	210	57.7974	Yes, cannot be negative	Expand below to	-94.4052	No	Not possible
Spring precipitation (mm)	Olneya tesota	5	85	5	Yes, cannot be negative	Expand below to	-75	No	Not possible
Spring precipitation (mm)	Prosopis laevigata	10	170	66.9907	Yes, cannot be negative	Expand below to	-36.0186	No	Not possible
Spring precipitation (mm)	Vitex gaumeri	50	170	135.562	Yes, cannot be negative	Expand above to	221.124	Yes	2.4845
Summer precipitation (mm)	Acacia dolichostachya	175	475	268.891	Yes, cannot be negative	Expand below to	62.782	Yes	2.19519
Summer precipitation (mm)	Acacia gaumeri	175	475	265.756	Yes, cannot be negative	Expand below to	56.5117	Yes	2.30557
Summer precipitation (mm)	Acacia riparia	150	950	355.523	Yes, cannot be negative	Expand below to	-238.954	No	Not possible
Summer precipitation (mm)	Chloroleucon mangense	75	675	326.486	Yes, cannot be negative	Expand below to	-22.028	No	Not possible
Summer precipitation (mm)	Inga pavoniana	300	1500	721.034	Yes, cannot be negative	Expand below to	-57.9323	No	Not possible
Summer precipitation (mm)	Inga punctata	250	1450	601.376	Yes, cannot be negative	Expand below to	-247.248	No	Not possible
Summer precipitation (mm)	Leucaena esculenta	50	1050	307.969	Yes, cannot be negative	Expand below to	-434.063	No	Not possible
Summer precipitation (mm)	Lysiloma acapulcense	150	1050	409.655	Yes, cannot be negative	Expand below to	-230.691	No	Not possible
Summer precipitation (mm)	Olneya tesota	25	325	92.3723	Yes, cannot be negative	Expand below to	-140.255	No	Not possible
Summer precipitation (mm)	Prosopis laevigata	25	525	165.101	Yes, cannot be negative	Expand below to	-194.797	No	Not possible
Summer precipitation (mm)	Quercus acutifolia	250	1150	458.109	Yes, cannot be negative	Expand below to	-233.782	No	Not possible
Summer precipitation (mm)	Vitex gaumeri	275	475	297.212	Yes, cannot be negative	Expand below to	119.424	Yes	8.00415
Summer precipitation balance	Acacia dolichostachya	1.5	2.9	≤ 1.50	Yes, cannot be negative	Expand below to	Unknown	Yes	Division by 0
Summer precipitation balance	Acacia gaumeri	1.5	2.9	1.77627	Yes, cannot be negative	Expand below to	0.652537	Yes	4.06753
Summer precipitation balance	Acacia riparia	1	19	2.35432	Yes, cannot be negative	Expand below to	-14.2914	No	Not possible
Summer precipitation balance	Chloroleucon mangense	5	115	5	Yes, cannot be negative	Expand below to	-105	No	Not possible
Summer precipitation balance	Inga pavoniana	1.25	4.75	1.97969	Yes, cannot be negative	Expand below to	-0.790629	No	Not possible
Summer precipitation balance	Inga punctata	1.3	3.5	1.8735	Yes, cannot be negative	Expand below to	0.247003	Yes	2.83608
Summer precipitation balance	Leucaena esculenta	1	13	1	Yes, cannot be negative	Expand below to	-11	No	Not possible
Summer precipitation balance	Lysiloma acapulcense	1.5	13.5	1.87462	Yes, cannot be negative	Expand below to	-9.75077	No	Not possible
Summer precipitation balance	Olneya tesota	5	105	16.2229	Yes, cannot be negative	Expand below to	-72.5542	No	Not possible
Summer precipitation balance	Prosopis laevigata	1	21	1	Yes, cannot be negative	Expand below to	-19	No	Not possible
Summer precipitation balance	Quercus acutifolia	1.25	3.75	2.21919	Yes, cannot be negative	Expand below to	0.688374	Yes	1.57948
Summer precipitation balance	Vitex gaumeri	1.5	2.9	1.69639	Yes, cannot be negative	Expand below to	0.492775	Yes	6.12876
Summer/spring precipitation-balance	Acacia dolichostachya	1.75	6.25	1.75	Yes, cannot be negative	Expand below to	-2.75	No	Not possible
Summer/spring precipitation-balance	Acacia gaumeri	1.75	6.25	2.21214	Yes, cannot be negative	Expand below to	-1.82573	No	Not possible
Summer/spring precipitation-balance	Acacia riparia	5	115	5	Yes, cannot be negative	Expand below to	-105	No	Not possible
Summer/spring precipitation-balance	Chloroleucon mangense	10	150	10	Yes, cannot be negative	Expand below to	-130	No	Not possible
Summer/spring precipitation-balance	Inga pavoniana	2.5	57.5	4.50958	Yes, cannot be negative	Expand below to	-48.4808	No	Not possible
Summer/spring precipitation-balance	Inga punctata	1.5	11.5	3.67267	Yes, cannot be negative	Expand below to	-4.15467	No	Not possible
Summer/spring precipitation-balance	Leucaena esculenta	5	85	5	Yes, cannot be negative	Expand below to	-75	No	Not possible
Summer/spring precipitation-balance	Lysiloma acapulcense	5	105	5	Yes, cannot be negative	Expand below to	-95	No	Not possible
Summer/spring precipitation-balance	Olneya tesota	5	85	20.5088	Yes, cannot be negative	Expand below to	-43.9824	No	Not possible
Summer/spring precipitation-balance	Prosopis laevigata	2.5	37.5	2.5	Yes, cannot be negative	Expand below to	-32.5	No	Not possible
Summer/spring precipitation-balance	Quercus acutifolia	2.5	27.5	2.5	Yes, cannot be negative	Expand below to	-22.5	No	Not possible
Summer/spring precipitation-balance	Vitex gaumeri	1.75	5.75	2.25367	Yes, cannot be negative	Expand below to	-1.24265	No	Not possible
Winter precipitation (mm)	Acacia dolichostachya	110	310	218.594	Yes, cannot be negative	Midpoint in highest-probability interval	Not applicable	Not necessary	1
Winter precipitation (mm)	Acacia gaumeri	110	270	148.86	Yes, cannot be negative	Expand below to	27.7204	Yes	3.11732
Winter precipitation (mm)	Acacia riparia	25	475	56.513	Yes, cannot be negative	Expand below to	-361.974	No	Not possible
Winter precipitation (mm)	Chloroleucon mangense	25	475	25	Yes, cannot be negative	Expand below to	-425	No	Not possible
Winter precipitation (mm)	Inga pavoniana	50	850	444.626	Yes, cannot be negative	Midpoint in highest-probability interval	Not applicable	Not necessary	1
Winter precipitation (mm)	Inga punctata	50	950	396.439	Yes, cannot be negative	Expand below to	-157.121	No	Not possible
Winter precipitation (mm)	Leucaena esculenta	50	850	50	Yes, cannot be negative	Expand below to	-750	No	Not possible
Winter precipitation (mm)	Lysiloma acapulcense	50	850	50	Yes, cannot be negative	Expand below to	-750	No	Not possible
Winter precipitation (mm)	Olneya tesota	35	125	59.4451	Yes, cannot be negative	Expand below to	-6.1098	No	Not possible
Winter precipitation (mm)	Prosopis laevigata	10	230	36.6741	Yes, cannot be negative	Expand below to	-156.652	No	Not possible
Winter precipitation (mm)	Quercus acutifolia	25	475	40.8124	Yes, cannot be negative	Expand below to	-393.375	No	Not possible
Winter precipitation (mm)	Vitex gaumeri	75	575	188.146	Yes, cannot be negative	Expand below to	-198.707	No	Not possible
